# Supplementary material for: Tetra­aqua­bis­[2-(pyridin-4-yl-κN)pyrimidine-5-carboxyl­ato]zinc
Source: Acta Crystallogr Sect E Struct Rep Online. 2012 Oct 31;68(Pt 11):m1429. doi: 10.1107/S160053681204411X (PMC3515163; doi:10.1107/S160053681204411X)
Supplement: Supplementary file 1 [file e-68-m1429-sup1.cif]

##############################################################################
#                                                                            #
# This CIF contains the data in a paper accepted for publication in          #
# Acta Crystallographica Section E. It conforms to the requirements of       #
# Notes for Authors for Acta Crystallographica Section E, and has been       #
# peer reviewed under the auspices of the IUCr Commission on Journals.       #
#                                                                            #
# Full details of the Crystallographic Information File format               #
# are given in the paper "The Crystallographic Information File (CIF):       #
# a New Standard Archive File for Crystallography" by S. R. Hall, F. H.      #
# Allen and I. D. Brown [Acta Cryst. (1991), A47, 655-685].                  #
#                                                                            #
# The current version of the core CIF dictionary is obtainable from          #
# ftp://ftp.iucr.org/pub/cif_core.dic.                                       #
#                                                                            #
# Software is freely available for graphical display of the structure(s)     #
# in this CIF. For information consult the CIF software page                 #
# http://www.iucr.org/resources/cif/software.                                #
#                                                                            #
# This file may be used for bona fide research purposes within the           #
# scientific community so long as proper attribution is given to the journal # 
# article from which it was obtained.                                        #
#                                                                            #
##############################################################################
data_I
_audit_creation_method     SHELXL-97
_chemical_name_systematic
;
Tetraaquabis[2-(pyridin-4-yl-\k<i>N</i>)pyrimidine-5-carboxylato]zinc
;
_chemical_name_common     ?
_chemical_formula_moiety     'C20 H20 N6 O8 Zn'
_chemical_formula_sum     'C20 H20 N6 O8 Zn'
_chemical_formula_iupac     '[Zn (C10 H6 N3 O2)2 (H2 O)4]'
_chemical_formula_weight     537.79
_symmetry_cell_setting     triclinic
_symmetry_space_group_name_H-M     'P -1'
_symmetry_space_group_name_Hall     '-P 1'
loop_
    _symmetry_equiv_pos_as_xyz
    'x, y, z'
    '-x, -y, -z'
_cell_length_a     6.2764(7)
_cell_length_b     6.9208(7)
_cell_length_c     12.7810(17)
_cell_angle_alpha     99.676(7)
_cell_angle_beta     92.638(7)
_cell_angle_gamma     112.639(5)
_cell_volume     501.36(10)
_cell_formula_units_Z     1
_cell_measurement_reflns_used     246
_cell_measurement_theta_min     2.56
_cell_measurement_theta_max     27.60
_cell_measurement_temperature     150(2)
_exptl_crystal_description     block
_exptl_crystal_colour     colourless
_exptl_crystal_size_max     0.26
_exptl_crystal_size_mid     0.20
_exptl_crystal_size_min     0.04
_exptl_crystal_density_diffrn     1.781
_exptl_crystal_density_meas     ?
_exptl_crystal_density_method     'not measured'
_exptl_crystal_F_000     276
_exptl_absorpt_coefficient_mu     1.293
_exptl_absorpt_correction_type     multi-scan
_exptl_absorpt_process_details     '(SADABS; Bruker, 2008)'
_exptl_absorpt_correction_T_min     0.7299
_exptl_absorpt_correction_T_max     0.9501
_exptl_special_details     ?
_diffrn_ambient_temperature     150(2)
_diffrn_radiation_type     MoK\a
_diffrn_radiation_wavelength     0.71073
_diffrn_radiation_source     'fine-focus sealed tube'
_diffrn_radiation_monochromator     graphite
_diffrn_measurement_device_type     'Bruker SMART CCD'
_diffrn_measurement_method     'fine-focus sealed tube'
_diffrn_detector_area_resol_mean     ?
_diffrn_reflns_number     8143
_diffrn_reflns_av_R_equivalents     0.0319
_diffrn_reflns_av_sigmaI/netI     0.0319
_diffrn_reflns_theta_min     3.26
_diffrn_reflns_theta_max     27.38
_diffrn_reflns_theta_full     25.24
_diffrn_measured_fraction_theta_max     0.961
_diffrn_measured_fraction_theta_full     0.986
_diffrn_reflns_limit_h_min     -8
_diffrn_reflns_limit_h_max     8
_diffrn_reflns_limit_k_min     -8
_diffrn_reflns_limit_k_max     8
_diffrn_reflns_limit_l_min     -16
_diffrn_reflns_limit_l_max     16
_diffrn_standards_number     ?
_diffrn_standards_interval_count     0.5
_diffrn_standards_interval_time     10
_diffrn_standards_decay_%     ?
_refine_special_details
;
Refinement of <i>F</i>^2^ against ALL reflections. The weighted <i>R</i>-factor
<i>wR</i> and goodness of fit <i>S</i> are based on <i>F</i>^2^, conventional
<i>R</i>-factors <i>R</i> are based on <i>F</i>, with <i>F</i> set to zero for
negative <i>F</i>^2^. The threshold expression of <i>F</i>^2^ >
\s(<i>F</i>^2^) is used only for calculating <i>R</i>-factors(gt) <i>etc</i>.
and is not relevant to the choice of reflections for refinement.
<i>R</i>-factors based on <i>F</i>^2^ are statistically about twice as large
as those based on <i>F</i>, and <i>R</i>- factors based on ALL data will be
even larger.
;
_reflns_number_total     2184
_reflns_number_gt     2030
_reflns_threshold_expression     I>2\s(I)
_refine_ls_structure_factor_coef     Fsqd
_refine_ls_matrix_type     full
_refine_ls_R_factor_all     0.0361
_refine_ls_R_factor_gt     0.0325
_refine_ls_wR_factor_gt     0.0874
_refine_ls_wR_factor_ref     0.0893
_refine_ls_goodness_of_fit_ref     1.137
_refine_ls_restrained_S_all     1.136
_refine_ls_number_reflns     2184
_refine_ls_number_parameters     176
_refine_ls_number_restraints     4
_refine_ls_hydrogen_treatment     mixed
_refine_ls_weighting_scheme     calc
_refine_ls_weighting_details
         'calc w=1/[\s^2^(Fo^2^)+(0.0522P)^2^+0.1478P] where P=(Fo^2^+2Fc^2^)/3'
_atom_sites_solution_hydrogens     geom
_atom_sites_solution_primary     direct
_atom_sites_solution_secondary     difmap
_refine_ls_shift/su_max     0.000
_refine_ls_shift/su_mean     0.000
_refine_diff_density_max     1.050
_refine_diff_density_min     -0.607
_refine_ls_extinction_method     none
_refine_ls_extinction_coef     ?
loop_
    _atom_type_symbol
    _atom_type_description
    _atom_type_scat_dispersion_real
    _atom_type_scat_dispersion_imag
    _atom_type_scat_source
    'C' 'C' 0.0033 0.0016
                         'International Tables Vol C Tables 4.2.6.8 and 6.1.1.4'
    'H' 'H' 0.0000 0.0000
                         'International Tables Vol C Tables 4.2.6.8 and 6.1.1.4'
    'N' 'N' 0.0061 0.0033
                         'International Tables Vol C Tables 4.2.6.8 and 6.1.1.4'
    'O' 'O' 0.0106 0.0060
                         'International Tables Vol C Tables 4.2.6.8 and 6.1.1.4'
    'Zn' 'Zn' 0.2839 1.4301
                         'International Tables Vol C Tables 4.2.6.8 and 6.1.1.4'
_computing_data_collection     'SMART (Bruker, 2008)'
_computing_cell_refinement     'SAINT (Bruker, 2008)'
_computing_data_reduction     'SAINT (Bruker, 2008)'
_computing_structure_solution     'SHELXS97 (Sheldrick, 2008)'
_computing_structure_refinement     'SHELXL97 (Sheldrick, 2008)'
_computing_molecular_graphics     'Mercury (Macrae <i>et al.</i>, 2006)'
_computing_publication_material     'SHELXL97 (Sheldrick, 2008)'
loop_
    _atom_site_type_symbol
    _atom_site_label
    _atom_site_fract_x
    _atom_site_fract_y
    _atom_site_fract_z
    _atom_site_U_iso_or_equiv
    _atom_site_adp_type
    _atom_site_calc_flag
    _atom_site_refinement_flags
    _atom_site_occupancy
    _atom_site_disorder_assembly
    _atom_site_disorder_group
    Zn Zn 0.0000 0.0000 0.0000 0.01467(13) Uani d S 1 . .
    O O1 0.1899(3) -0.1897(2) -0.03156(12) 0.0170(3) Uani d D 1 . .
    H H1A 0.129(5) -0.303(3) -0.0767(17) 0.028(7) Uiso d D 1 . .
    H H1B 0.238(6) -0.227(6) 0.0190(19) 0.051(10) Uiso d D 1 . .
    O O2 0.2499(3) 0.2665(3) -0.05357(13) 0.0196(3) Uani d D 1 . .
    H H2A 0.184(5) 0.334(5) -0.080(2) 0.044(9) Uiso d D 1 . .
    H H2B 0.365(4) 0.265(5) -0.082(2) 0.046(10) Uiso d D 1 . .
    N N3 0.1681(3) 0.1214(3) 0.16096(14) 0.0152(4) Uani d . 1 . .
    C C4 0.0418(4) 0.1047(3) 0.24398(17) 0.0165(4) Uani d . 1 . .
    H H4 -0.1216 0.0610 0.2296 0.020 Uiso calc R 1 . .
    C C5 0.1386(4) 0.1481(3) 0.34911(16) 0.0159(4) Uani d . 1 . .
    H H5 0.0430 0.1334 0.4053 0.019 Uiso calc R 1 . .
    C C6 0.3782(4) 0.2137(3) 0.37137(16) 0.0138(4) Uani d . 1 . .
    C C7 0.5107(4) 0.2394(3) 0.28616(17) 0.0167(4) Uani d . 1 . .
    H H7 0.6751 0.2890 0.2985 0.020 Uiso calc R 1 . .
    C C8 0.3995(4) 0.1916(3) 0.18334(17) 0.0173(4) Uani d . 1 . .
    H H8 0.4914 0.2094 0.1259 0.021 Uiso calc R 1 . .
    C C9 0.4895(4) 0.2521(3) 0.48227(16) 0.0148(4) Uani d . 1 . .
    N N10 0.3511(3) 0.2432(3) 0.56043(14) 0.0167(4) Uani d . 1 . .
    C C11 0.4536(4) 0.2753(3) 0.65945(17) 0.0169(4) Uani d . 1 . .
    H H11 0.3620 0.2685 0.7169 0.020 Uiso calc R 1 . .
    C C12 0.6871(4) 0.3180(3) 0.68231(16) 0.0146(4) Uani d . 1 . .
    C C13 0.8139(4) 0.3264(4) 0.59538(17) 0.0179(4) Uani d . 1 . .
    H H13 0.9751 0.3571 0.6078 0.022 Uiso calc R 1 . .
    N N14 0.7165(3) 0.2928(3) 0.49487(14) 0.0179(4) Uani d . 1 . .
    C C15 0.7950(4) 0.3495(3) 0.79525(16) 0.0166(4) Uani d . 1 . .
    O O16 1.0133(3) 0.4300(3) 0.81382(12) 0.0203(3) Uani d . 1 . .
    O O17 0.6557(3) 0.2901(3) 0.86250(12) 0.0214(3) Uani d . 1 . .
loop_
    _atom_site_aniso_label
    _atom_site_aniso_U_11
    _atom_site_aniso_U_22
    _atom_site_aniso_U_33
    _atom_site_aniso_U_12
    _atom_site_aniso_U_13
    _atom_site_aniso_U_23
    Zn 0.01318(19) 0.0201(2) 0.01366(19) 0.00978(14) 0.00064(12) 0.00383(13)
    O1 0.0168(7) 0.0215(8) 0.0163(8) 0.0118(7)  0.0000(6) 0.0033(6)
    O2 0.0167(8) 0.0232(9) 0.0225(8) 0.0101(7) 0.0040(6) 0.0086(6)
    N3 0.0151(8) 0.0197(9) 0.0140(8) 0.0103(7) 0.0014(7) 0.0033(7)
    C4 0.0140(10) 0.0187(11) 0.0192(10) 0.0090(8) 0.0020(8) 0.0038(8)
    C5 0.0160(10) 0.0186(11) 0.0160(10) 0.0091(9) 0.0040(8) 0.0048(8)
    C6 0.0168(10) 0.0114(10) 0.0157(10) 0.0080(8) 0.0011(8) 0.0036(7)
    C7 0.0132(10) 0.0192(11) 0.0198(11) 0.0088(9) 0.0016(8) 0.0036(8)
    C8 0.0161(10) 0.0213(11) 0.0163(10) 0.0092(9) 0.0035(8) 0.0038(8)
    C9 0.0162(10) 0.0140(10) 0.0166(10) 0.0079(8) 0.0014(8) 0.0044(8)
    N10 0.0160(9) 0.0193(9) 0.0170(9) 0.0089(7) 0.0017(7) 0.0051(7)
    C11 0.0185(10) 0.0178(11) 0.0161(10) 0.0084(9) 0.0022(8) 0.0051(8)
    C12 0.0161(10) 0.0130(10) 0.0174(10) 0.0082(8) 0.0004(8) 0.0046(8)
    C13 0.0158(10) 0.0213(11) 0.0190(11) 0.0100(9) 0.0006(8) 0.0045(8)
    N14 0.0159(9) 0.0225(10) 0.0170(9) 0.0094(8) 0.0008(7) 0.0045(7)
    C15 0.0201(10) 0.0160(11) 0.0177(10) 0.0118(9) 0.0008(8) 0.0030(8)
    O16 0.0170(7) 0.0255(8) 0.0198(8) 0.0100(7) -0.0008(6) 0.0053(6)
    O17 0.0199(8) 0.0330(9) 0.0179(8) 0.0156(7) 0.0040(6) 0.0096(6)
_geom_special_details
;
All e.s.d.'s (except the e.s.d. in the dihedral angle between two l.s. planes)
are estimated using the full covariance matrix. The cell e.s.d.'s are taken
into account individually in the estimation of e.s.d.'s in distances, angles
and torsion angles; correlations between e.s.d.'s in cell parameters are only
used when they are defined by crystal symmetry. An approximate (isotropic)
treatment of cell e.s.d.'s is used for estimating e.s.d.'s involving l.s.
planes.
;
loop_
    _geom_bond_atom_site_label_1
    _geom_bond_atom_site_label_2
    _geom_bond_site_symmetry_2
    _geom_bond_distance
    _geom_bond_publ_flag
    Zn O1 . 2.0923(15) ?
    Zn O1 2 2.0923(15) ?
    Zn N3 2 2.1419(17) ?
    Zn N3 . 2.1420(17) ?
    Zn O2 2 2.1512(15) ?
    Zn O2 . 2.1512(15) ?
    O1 H1A . 0.830(10) ?
    O1 H1B . 0.822(10) ?
    O2 H2A . 0.833(10) ?
    O2 H2B . 0.827(10) ?
    N3 C8 . 1.341(3) ?
    N3 C4 . 1.347(3) ?
    C4 C5 . 1.383(3) ?
    C4 H4 . 0.9500 ?
    C5 C6 . 1.393(3) ?
    C5 H5 . 0.9500 ?
    C6 C7 . 1.394(3) ?
    C6 C9 . 1.486(3) ?
    C7 C8 . 1.384(3) ?
    C7 H7 . 0.9500 ?
    C8 H8 . 0.9500 ?
    C9 N14 . 1.338(3) ?
    C9 N10 . 1.348(3) ?
    N10 C11 . 1.336(3) ?
    C11 C12 . 1.385(3) ?
    C11 H11 . 0.9500 ?
    C12 C13 . 1.392(3) ?
    C12 C15 . 1.510(3) ?
    C13 N14 . 1.340(3) ?
    C13 H13 . 0.9500 ?
    C15 O16 . 1.257(3) ?
    C15 O17 . 1.258(3) ?
loop_
    _geom_angle_atom_site_label_1
    _geom_angle_atom_site_label_2
    _geom_angle_atom_site_label_3
    _geom_angle_site_symmetry_1
    _geom_angle_site_symmetry_3
    _geom_angle
    _geom_angle_publ_flag
    O1 Zn O1 . 2 180.0 ?
    O1 Zn N3 . 2 88.59(6) ?
    O1 Zn N3 2 2 91.41(6) ?
    O1 Zn N3 . . 91.41(6) ?
    O1 Zn N3 2 . 88.59(6) ?
    N3 Zn N3 2 . 180.0 ?
    O1 Zn O2 . 2 86.31(6) ?
    O1 Zn O2 2 2 93.69(6) ?
    N3 Zn O2 2 2 91.45(6) ?
    N3 Zn O2 . 2 88.55(6) ?
    O1 Zn O2 . . 93.69(6) ?
    O1 Zn O2 2 . 86.31(6) ?
    N3 Zn O2 2 . 88.55(6) ?
    N3 Zn O2 . . 91.45(6) ?
    O2 Zn O2 2 . 180.0 ?
    Zn O1 H1A . . 118(2) ?
    Zn O1 H1B . . 118(2) ?
    H1A O1 H1B . . 103(3) ?
    Zn O2 H2A . . 110(2) ?
    Zn O2 H2B . . 125(2) ?
    H2A O2 H2B . . 114(3) ?
    C8 N3 C4 . . 117.43(18) ?
    C8 N3 Zn . . 121.52(14) ?
    C4 N3 Zn . . 120.54(14) ?
    N3 C4 C5 . . 123.19(19) ?
    N3 C4 H4 . . 118.4 ?
    C5 C4 H4 . . 118.4 ?
    C4 C5 C6 . . 118.99(19) ?
    C4 C5 H5 . . 120.5 ?
    C6 C5 H5 . . 120.5 ?
    C5 C6 C7 . . 118.01(19) ?
    C5 C6 C9 . . 121.15(18) ?
    C7 C6 C9 . . 120.83(19) ?
    C8 C7 C6 . . 119.2(2) ?
    C8 C7 H7 . . 120.4 ?
    C6 C7 H7 . . 120.4 ?
    N3 C8 C7 . . 123.13(19) ?
    N3 C8 H8 . . 118.4 ?
    C7 C8 H8 . . 118.4 ?
    N14 C9 N10 . . 126.45(19) ?
    N14 C9 C6 . . 117.08(18) ?
    N10 C9 C6 . . 116.48(19) ?
    C11 N10 C9 . . 115.59(19) ?
    N10 C11 C12 . . 123.16(19) ?
    N10 C11 H11 . . 118.4 ?
    C12 C11 H11 . . 118.4 ?
    C11 C12 C13 . . 116.22(19) ?
    C11 C12 C15 . . 121.41(18) ?
    C13 C12 C15 . . 122.36(19) ?
    N14 C13 C12 . . 122.3(2) ?
    N14 C13 H13 . . 118.8 ?
    C12 C13 H13 . . 118.8 ?
    C9 N14 C13 . . 116.28(18) ?
    O16 C15 O17 . . 125.88(19) ?
    O16 C15 C12 . . 117.94(18) ?
    O17 C15 C12 . . 116.18(19) ?
loop_
    _geom_hbond_atom_site_label_d
    _geom_hbond_atom_site_label_h
    _geom_hbond_atom_site_label_a
    _geom_hbond_site_symmetry_d
    _geom_hbond_site_symmetry_h
    _geom_hbond_site_symmetry_a
    _geom_hbond_distance_dh
    _geom_hbond_distance_ha
    _geom_hbond_distance_da
    _geom_hbond_angle_dha
    _geom_hbond_publ_flag
    O1 H1A O16 ? ? 1_444 0.83(2) 1.98(2) 2.805(3) 175(3) yes
    O1 H1B O17 . . 2_656 0.82(3) 1.81(3) 2.631(3) 175(4) yes
    O2 H2A O16 . . 1_454 0.83(4) 2.04(4) 2.840(3) 162(4) yes
    O2 H2B O17 . . 1_554 0.83(3) 1.94(3) 2.767(3) 173(3) yes
data_global
_journal_date_recd_electronic     2012-10-01
_journal_date_accepted     2012-10-24
_journal_name_full     'Acta Crystallographica, Section E'
_journal_year     2012
_journal_volume     68
_journal_issue     11
_journal_page_first     m1429
_journal_page_last     m1429
_journal_paper_category     QM
_journal_paper_doi     10.1107/S160053681204411X
_journal_coeditor_code     LH5541
_publ_contact_author_name     'Zhi Lin'
_publ_contact_author_address
;
Department of Chemistry, CICECO, University of Aveiro, 3810-193 Portugal
;
_publ_contact_author_email     'zlin@ua.pt'
_publ_contact_author_fax     '351 234307084'
_publ_contact_author_phone     '351 234370368'
_publ_section_title
;
Tetraaquabis[2-(pyridin-4-yl-\k<i>N</i>)pyrimidine-5-carboxylato]zinc
;
loop_
    _publ_author_name
    _publ_author_footnote
    _publ_author_address
    'Sen, Rupam' .
;
Department of Chemistry, CICECO, University of Aveiro, 3810-193 Portugal
;
    'Mal, Dasarath' .
;
Department of Chemistry, CICECO, University of Aveiro, 3810-193 Portugal
;
    'Brandao, Paula' .
;
Department of Chemistry, CICECO, University of Aveiro, 3810-193 Portugal
;
    'Lin, Zhi' .
;
Department of Chemistry, CICECO, University of Aveiro, 3810-193 Portugal
;
