# Supplementary material for: Tetra­aqua­bis­[2-(pyridin-4-yl-κN)pyrimidine-5-carboxyl­ato]zinc
Source: Acta Crystallogr Sect E Struct Rep Online. 2012 Oct 31;68(Pt 11):m1429. doi: 10.1107/S160053681204411X (PMC3515163; doi:10.1107/S160053681204411X)
Supplement: Supplementary file 2 [file e-68-m1429-Isup2.hkl]

# 
# h,k,l, Fc-squared, Fo-squared, sigma(Fo-squared) and status flag 
# 
data_I
_shelx_title ' f in P-1' 
_shelx_refln_list_code          4 
_shelx_F_calc_maximum      123.88 
_exptl_crystal_F_000       276.00 
_reflns_d_resolution_high  0.7727 
 
loop_ 
 _symmetry_equiv_pos_as_xyz 
 'x, y, z' 
 '-x, -y, -z' 
 
_cell_length_a     6.2764 
_cell_length_b     6.9208 
_cell_length_c    12.7810 
_cell_angle_alpha  99.676 
_cell_angle_beta   92.638 
_cell_angle_gamma 112.639 
 
_shelx_F_squared_multiplier     1.000 
 
loop_ 
 _refln_index_h 
 _refln_index_k 
 _refln_index_l 
 _refln_F_squared_calc 
 _refln_F_squared_meas 
 _refln_F_squared_sigma 
 _refln_observed_status 
   1   0   0      125.97      117.42      2.96 o 
   2   0   0       64.40       56.06      1.57 o 
   3   0   0      423.14      430.82      7.89 o 
   4   0   0      541.59      572.40     11.57 o 
   5   0   0      458.98      466.70     10.41 o 
   6   0   0      684.52      638.62     17.38 o 
   7   0   0       24.57       40.24      4.54 o 
  -7   1   0        1.76        2.55      3.29 o 
  -6   1   0      140.20      137.16      6.61 o 
  -5   1   0      419.89      440.83     10.28 o 
  -4   1   0        8.80       17.22      4.40 o 
  -3   1   0     1173.40     1347.72     22.82 o 
  -2   1   0      226.91      258.44      4.54 o 
  -1   1   0      630.25      342.05     13.28 o 
   0   1   0      697.20      644.84     22.82 o 
   1   1   0     1075.24     1048.26     17.55 o 
   2   1   0     1041.32     1059.12     24.02 o 
   3   1   0      202.70      284.59      6.67 o 
   4   1   0       83.77       85.06      2.79 o 
   5   1   0       60.29       69.22      5.32 o 
   6   1   0       45.93       50.21      3.67 o 
  -7   2   0      504.33      473.90     14.47 o 
  -6   2   0       74.51       84.39      5.62 o 
  -5   2   0      116.81      120.42      9.75 o 
  -4   2   0      454.58      459.90      9.87 o 
  -3   2   0     1064.66     1385.61     19.95 o 
  -2   2   0     2798.04     3283.19     44.24 o 
  -1   2   0    15347.01    17179.42    189.93 o 
   0   2   0     5345.60     5599.73     97.23 o 
   1   2   0     1213.22     1137.07     38.71 o 
   2   2   0     1331.20     1362.98     46.01 o 
   3   2   0      271.93      255.05     14.21 o 
   4   2   0      146.22      125.95      6.22 o 
   5   2   0      387.22      357.16     24.13 o 
   6   2   0        4.42       11.22      4.09 o 
  -8   3   0       98.51       95.39      8.62 o 
  -7   3   0      376.10      375.73     15.35 o 
  -6   3   0      162.32      167.55     13.27 o 
  -5   3   0        4.18        4.33      2.14 o 
  -4   3   0     1310.56     1687.98     24.59 o 
  -3   3   0      910.90     1156.29     27.01 o 
  -2   3   0      646.26      682.00      9.05 o 
  -1   3   0      210.93      225.67      3.51 o 
   0   3   0      525.98      515.48     13.46 o 
   1   3   0       96.55      108.84      7.67 o 
   3   3   0      400.18      401.34     15.90 o 
   4   3   0      158.91      153.74     10.01 o 
   5   3   0       20.04       19.99      3.99 o 
  -8   4   0      204.00      190.83     11.62 o 
  -7   4   0       10.37        5.34      4.68 o 
  -6   4   0       93.73      109.71      8.79 o 
  -5   4   0      169.33      177.30      5.12 o 
  -4   4   0      152.85      166.86      5.05 o 
  -3   4   0      493.34      534.91     11.17 o 
  -2   4   0     1348.71     1521.49     23.92 o 
  -1   4   0     1117.11     1524.89     25.75 o 
   0   4   0      945.49      909.99     23.05 o 
   1   4   0        8.53       12.72      4.68 o 
   2   4   0       37.01       34.22      6.73 o 
   3   4   0      273.34      275.29     11.41 o 
   4   4   0      284.36      295.86     13.47 o 
   5   4   0       18.11       14.96      4.58 o 
  -7   5   0       98.60       95.49      6.33 o 
  -6   5   0      282.22      295.24     16.64 o 
  -5   5   0      970.10     1041.26     28.70 o 
  -3   5   0       32.17       35.21      3.27 o 
  -2   5   0      348.04      365.47     10.27 o 
  -1   5   0      617.26      659.66     13.02 o 
   0   5   0       23.72       23.92      8.14 o 
   1   5   0        5.88       13.47      5.42 o 
   2   5   0      431.92      432.95     21.69 o 
  -7   6   0       35.00       26.64      5.34 o 
  -6   6   0       71.08       64.42      6.48 o 
  -5   6   0      116.71      119.80      7.46 o 
  -4   6   0      196.53      210.22      9.26 o 
  -3   6   0       56.55       58.04      3.73 o 
  -2   6   0      452.50      534.05     10.02 o 
  -1   6   0      312.16      311.56     13.23 o 
   0   6   0       31.59       40.77      7.67 o 
   1   6   0      208.42      225.17     15.34 o 
  -7   7   0       53.65       54.61      9.35 o 
  -4   7   0      218.11      201.98     15.34 o 
  -3   7   0      357.50      358.54     33.20 o 
  -2   7   0       56.81       68.36      6.52 o 
  -1   7   0        1.73       -2.75      3.65 o 
   0   7   0      158.45      177.52      6.91 o 
   1   7   0      407.58      368.80     22.07 o 
  -5   8   0       32.47       32.92     10.10 o 
  -4   8   0        6.72       14.03      7.29 o 
  -3   8   0        9.70        3.93      6.73 o 
  -2   8   0      348.30      358.51     21.32 o 
  -1   8   0       34.42       39.62      5.97 o 
   0   8   0       44.80       43.01      8.23 o 
   0  -8   1        0.60        1.19      3.12 o 
   1  -8   1      304.93      284.88     12.62 o 
   2  -8   1      229.35      232.46     16.46 o 
   3  -8   1        4.93        6.36      6.36 o 
   4  -8   1      141.15      145.13     14.21 o 
   5  -8   1       85.50       75.56     12.53 o 
  -1  -7   1       12.21       36.84      9.54 o 
   0  -7   1       13.55       20.99      3.87 o 
   1  -7   1       50.33       53.24      6.47 o 
   2  -7   1        2.04        6.23      3.89 o 
   3  -7   1      506.11      491.46     35.07 o 
   4  -7   1       19.21       39.09      9.16 o 
   6  -7   1       49.18       46.01      8.42 o 
   7  -7   1       45.01       30.75      5.88 o 
  -1  -6   1       76.36       94.82     10.66 o 
   0  -6   1      345.05      342.72      9.14 o 
   1  -6   1      646.68      715.87     17.82 o 
   2  -6   1      448.00      503.20     12.39 o 
   3  -6   1      703.79      693.86     14.44 o 
   4  -6   1      231.65      249.50     10.25 o 
   5  -6   1      115.49      123.83      7.86 o 
   6  -6   1      167.83      176.82     10.94 o 
   7  -6   1        5.88        1.91      4.15 o 
  -4  -5   1       65.46       61.34      5.80 o 
  -1  -5   1       25.21       31.25      2.23 o 
   0  -5   1      215.96      214.73      5.32 o 
   1  -5   1      306.47      342.65      7.88 o 
   2  -5   1      694.61      699.64     12.28 o 
   3  -5   1       50.88       59.09      4.00 o 
   4  -5   1     1074.70     1153.80     22.28 o 
   5  -5   1      215.70      230.95     18.89 o 
   6  -5   1      181.22      186.31      9.53 o 
   7  -5   1      168.86      158.23     19.92 o 
  -5  -4   1       62.30       59.16      5.27 o 
  -4  -4   1      358.19      381.27     11.96 o 
  -3  -4   1      408.00      457.63     17.58 o 
  -2  -4   1       18.21       20.83      2.06 o 
  -1  -4   1      184.41      196.85      5.29 o 
   0  -4   1       45.99       66.24      3.46 o 
   1  -4   1     6645.21     8457.20    157.07 o 
   2  -4   1     1804.81     1925.08     29.95 o 
   3  -4   1      205.70      244.17      7.02 o 
   4  -4   1      267.30      274.99      8.84 o 
   5  -4   1      343.64      359.16      8.23 o 
   6  -4   1       21.80       39.21      4.94 o 
   7  -4   1      686.46      615.10     30.86 o 
   8  -4   1      212.68      175.42     15.71 o 
  -5  -3   1       89.86       88.22      6.15 o 
  -4  -3   1       63.37       84.31      8.23 o 
  -3  -3   1        1.74        8.23      2.81 o 
  -2  -3   1      236.43      258.79     14.68 o 
  -1  -3   1      337.93      364.77      8.03 o 
   0  -3   1      255.36      240.96      5.86 o 
   1  -3   1      425.01      443.01      6.99 o 
   2  -3   1      106.68       99.13      3.40 o 
   3  -3   1     3737.91     4574.81     67.64 o 
   4  -3   1       37.22       67.86      3.77 o 
   5  -3   1        6.02        7.99      2.30 o 
   6  -3   1      153.37      176.91      9.72 o 
   7  -3   1       98.95      103.16      8.45 o 
   8  -3   1      120.13      119.50     12.90 o 
  -6  -2   1      222.93      208.61     10.30 o 
  -5  -2   1      297.35      280.37     10.90 o 
  -4  -2   1       91.70       82.65      5.15 o 
  -3  -2   1      162.51      133.32      5.49 o 
  -2  -2   1     1877.57     1948.35     65.27 o 
  -1  -2   1      852.10      816.41     13.90 o 
   0  -2   1    11665.04    12743.25    250.01 o 
   1  -2   1      309.69      317.04      4.46 o 
   2  -2   1      930.70      993.99     17.35 o 
   3  -2   1     1495.67     1866.65     24.31 o 
   4  -2   1      547.16      548.51     11.47 o 
   5  -2   1       74.44       90.44      6.54 o 
   6  -2   1     1090.59     1020.04     24.19 o 
   7  -2   1       79.71       95.65      6.86 o 
  -7  -1   1      143.49      144.55      9.54 o 
  -6  -1   1      201.82      205.46      6.17 o 
  -5  -1   1       30.33       39.74      4.24 o 
  -4  -1   1       57.20       48.13      2.95 o 
  -3  -1   1      579.87      585.29     24.01 o 
  -2  -1   1      930.80     1054.83     26.67 o 
  -1  -1   1      763.78      752.92     16.02 o 
   0  -1   1      826.13      755.28     14.50 o 
   1  -1   1      582.03      614.50      8.08 o 
   2  -1   1     1360.26     1492.03     19.25 o 
   3  -1   1     1269.58     1682.57     26.40 o 
   4  -1   1      264.60      249.62      7.64 o 
   5  -1   1      599.94      621.54     13.26 o 
   6  -1   1       16.54       21.33      4.19 o 
   7  -1   1       25.22       30.42      4.36 o 
  -7   0   1      104.46       97.29      6.16 o 
  -6   0   1      193.82      196.50      7.65 o 
  -5   0   1      215.87      234.57      6.60 o 
  -4   0   1      402.45      385.88      8.59 o 
  -3   0   1      413.30      463.31      8.31 o 
  -2   0   1      128.75      133.88      4.39 o 
  -1   0   1    10086.49    10237.54    168.82 o 
   1   0   1      349.36      324.30      4.20 o 
   2   0   1       12.89       20.51      1.12 o 
   3   0   1      131.77      115.43      3.56 o 
   4   0   1      413.37      396.57      8.71 o 
   5   0   1     1340.59     1265.17     23.36 o 
   6   0   1        1.43        2.44      2.06 o 
   7   0   1       46.84       53.77      6.37 o 
  -7   1   1       31.24       30.94      4.34 o 
  -6   1   1      118.98      125.76      6.38 o 
  -5   1   1      919.16      962.13     18.81 o 
  -4   1   1      888.37      975.54     21.38 o 
  -3   1   1      509.47      641.32     21.72 o 
  -2   1   1      144.35      176.19      3.43 o 
  -1   1   1      650.52      691.73     23.93 o 
   0   1   1     1408.87     1336.36     25.48 o 
   1   1   1      353.52      311.26      7.64 o 
   2   1   1      213.87      293.61      9.43 o 
   3   1   1      969.24      945.85     16.63 o 
   4   1   1      213.34      206.95      5.22 o 
   5   1   1        4.00        5.29      2.58 o 
   6   1   1      185.65      189.28      5.69 o 
  -7   2   1       90.73       96.96      6.33 o 
  -6   2   1       27.38       32.72      6.96 o 
  -5   2   1       36.41       32.86      2.99 o 
  -4   2   1      222.93      254.18      5.53 o 
  -3   2   1      986.05     1232.32     23.38 o 
  -2   2   1     1811.00     2120.42     35.90 o 
  -1   2   1     1423.30     1652.85     21.32 o 
   0   2   1      674.84      650.93     13.42 o 
   1   2   1      328.20      324.87     24.13 o 
   2   2   1     1083.72      966.58     49.09 o 
   3   2   1      292.58      255.28     11.78 o 
   4   2   1      254.48      224.56     13.75 o 
   5   2   1       53.04       36.90      7.01 o 
   6   2   1      120.84      117.70      8.20 o 
  -8   3   1      111.95      102.80      8.78 o 
  -7   3   1      418.79      439.40     16.71 o 
  -6   3   1      352.50      368.78     11.65 o 
  -5   3   1        9.93       16.59      2.30 o 
  -4   3   1      480.70      555.07      9.62 o 
  -3   3   1      896.04     1103.69     16.39 o 
  -2   3   1     1150.49     1225.26     15.38 o 
  -1   3   1      521.95      521.71     15.87 o 
   0   3   1       10.58        7.53      1.27 o 
   1   3   1      106.83       94.43      5.40 o 
   2   3   1     1201.03     1182.70     42.83 o 
   3   3   1      277.63      271.55     11.78 o 
   4   3   1      114.10      113.24      5.75 o 
   5   3   1      182.53      175.00     16.46 o 
  -8   4   1       64.56       63.60      9.16 o 
  -7   4   1       22.28       27.00      5.55 o 
  -6   4   1       61.85       66.50      4.90 o 
  -5   4   1      151.52      169.98      8.16 o 
  -4   4   1      105.66      120.48      4.81 o 
  -3   4   1        4.56        6.21      1.75 o 
  -2   4   1       61.09       82.72      3.06 o 
  -1   4   1      226.74      220.61      5.63 o 
   0   4   1      653.89      621.36     14.03 o 
   1   4   1       58.53       51.24      7.11 o 
   2   4   1        4.98        0.19      4.68 o 
   4   4   1        2.29        4.86      2.99 o 
  -7   5   1       28.04       33.12      6.02 o 
  -6   5   1       73.47       72.52      6.44 o 
  -5   5   1      754.92      746.72     22.49 o 
  -4   5   1      104.99      115.87      4.99 o 
  -3   5   1      130.95      130.47      5.17 o 
  -2   5   1      295.24      284.45      8.18 o 
  -1   5   1      296.41      276.40      9.99 o 
   0   5   1      499.87      456.75     13.70 o 
   1   5   1      510.00      488.12     22.82 o 
   2   5   1      108.89      108.47     11.60 o 
  -7   6   1       34.95       40.19      5.86 o 
  -6   6   1      101.37      108.40      7.79 o 
  -5   6   1       86.40       85.00      6.48 o 
  -4   6   1       82.83       93.11      8.04 o 
  -3   6   1       88.01       94.78      7.04 o 
  -2   6   1      115.93      111.02      7.03 o 
  -1   6   1      177.87      156.10      7.73 o 
   0   6   1       54.63       46.75      8.04 o 
   1   6   1      120.47      108.66     11.97 o 
   2   6   1      129.03      105.85     12.90 o 
  -4   7   1      349.19      306.90     18.89 o 
  -3   7   1      269.83      270.30     25.15 o 
  -2   7   1       62.18       80.70      6.84 o 
  -1   7   1       99.20       90.70      6.74 o 
   0   7   1      174.38      121.56     13.28 o 
   1   7   1       90.63       74.62     11.78 o 
  -5   8   1      109.88      119.13     14.77 o 
  -4   8   1      112.56       73.68     11.78 o 
  -3   8   1      103.77       96.31     12.16 o 
  -2   8   1      181.47      169.44     14.96 o 
  -1   8   1       40.78       44.71      6.05 o 
   0  -8   2       29.87       28.73      4.24 o 
   1  -8   2       43.98       33.74      5.88 o 
   2  -8   2      190.06      225.73     16.08 o 
   3  -8   2      264.57      243.12     16.27 o 
   4  -8   2      160.39      165.70     14.21 o 
   5  -8   2      143.87      134.65     14.59 o 
  -1  -7   2       54.95       58.90     17.95 o 
   0  -7   2      149.20      148.33      6.30 o 
   1  -7   2        0.86        5.11      2.80 o 
   2  -7   2      148.09      147.90      8.60 o 
   3  -7   2       56.32       79.30      9.91 o 
   4  -7   2      642.88      610.61     28.05 o 
   5  -7   2      122.93      106.41     11.03 o 
   6  -7   2        1.61        3.33      4.07 o 
   7  -7   2       33.22       36.09      8.79 o 
  -2  -6   2       92.47       94.44      6.17 o 
  -1  -6   2      158.84      197.68      9.54 o 
   0  -6   2       82.50       94.09      4.75 o 
   1  -6   2      760.41      848.10     16.69 o 
   2  -6   2      550.34      538.89     13.90 o 
   3  -6   2      475.36      481.95     11.06 o 
   4  -6   2      279.93      298.51     11.50 o 
   5  -6   2      115.51      118.81      7.79 o 
   6  -6   2       55.42       67.10      7.48 o 
   7  -6   2      469.19      434.88     22.26 o 
  -4  -5   2       16.49       20.94      3.49 o 
  -3  -5   2        4.16        6.17      3.55 o 
  -2  -5   2      163.02      173.74      9.16 o 
  -1  -5   2       72.93       80.31      3.70 o 
   0  -5   2       73.33       72.76      2.77 o 
   1  -5   2      784.15      815.42     13.75 o 
   2  -5   2      202.60      196.73      5.14 o 
   3  -5   2      234.81      258.38      7.02 o 
   4  -5   2        1.47        6.25      3.27 o 
   5  -5   2       41.73       49.48      9.44 o 
   6  -5   2      272.71      282.49     12.03 o 
   7  -5   2       95.81       94.74      7.55 o 
  -5  -4   2       62.92       59.17      5.38 o 
  -4  -4   2      294.53      312.88     10.57 o 
  -3  -4   2      305.87      325.99     10.29 o 
  -2  -4   2       46.94       50.64      3.46 o 
  -1  -4   2      320.29      319.81      7.93 o 
   0  -4   2     1842.55     1978.70     30.34 o 
   1  -4   2     1848.59     1954.91     27.34 o 
   2  -4   2      832.32      877.40     13.40 o 
   3  -4   2       86.90       88.59      3.48 o 
   4  -4   2      166.19      175.75      5.15 o 
   5  -4   2      273.59      268.01      7.39 o 
   6  -4   2      765.00      748.52     22.18 o 
   7  -4   2      128.86      145.13     14.21 o 
  -5  -3   2       39.90       45.14      4.81 o 
  -4  -3   2      238.91      256.17      9.32 o 
  -3  -3   2      414.30      420.08     10.17 o 
  -2  -3   2      119.21      124.88     10.47 o 
  -1  -3   2      379.11      384.01     13.59 o 
   0  -3   2      653.97      645.95      8.15 o 
   1  -3   2      104.17       97.85      2.51 o 
   2  -3   2      468.82      474.86      6.78 o 
   3  -3   2      171.22      231.51      8.26 o 
   4  -3   2       64.72       64.82      2.93 o 
   5  -3   2       61.81       62.17      3.97 o 
   6  -3   2       20.99       22.92      4.83 o 
   7  -3   2       75.04       71.18      7.45 o 
  -6  -2   2      162.18      165.21     11.31 o 
  -5  -2   2      177.47      172.73      5.87 o 
  -4  -2   2        8.05       10.58      1.55 o 
  -3  -2   2       60.57       60.21      2.21 o 
  -2  -2   2     2515.98     2553.67     38.56 o 
  -1  -2   2     1271.32     1254.41     15.01 o 
   0  -2   2       42.18       38.38      1.04 o 
   1  -2   2      121.72      134.08      2.43 o 
   2  -2   2       78.49       79.64      1.91 o 
   3  -2   2     1255.28     1340.98     17.93 o 
   4  -2   2      531.49      526.63      9.83 o 
   5  -2   2      468.29      458.30     15.93 o 
   6  -2   2       42.39       44.64      5.95 o 
   7  -2   2       77.69       80.60      6.12 o 
  -7  -1   2      160.99      176.64      9.94 o 
  -6  -1   2      244.41      242.40      7.15 o 
  -5  -1   2      376.93      380.39     12.15 o 
  -4  -1   2      114.48      115.23      5.96 o 
  -3  -1   2      246.50      261.89      6.98 o 
  -2  -1   2     1594.19     1594.93     22.68 o 
  -1  -1   2     1057.48     1027.81     14.73 o 
   0  -1   2      537.09      488.23      8.46 o 
   1  -1   2      328.13      350.98      4.26 o 
   2  -1   2       26.77       19.49      1.00 o 
   3  -1   2       63.34       56.52      2.62 o 
   4  -1   2      636.18      643.80     13.02 o 
   5  -1   2      408.48      420.24     11.64 o 
   6  -1   2      155.06      151.45      8.65 o 
   7  -1   2       44.74       53.87      6.17 o 
  -7   0   2       84.30       78.15      6.31 o 
  -6   0   2       55.62       56.80      3.82 o 
  -5   0   2       43.15       43.27      5.11 o 
  -4   0   2      387.04      395.42      9.02 o 
  -3   0   2      505.75      535.72     10.68 o 
  -2   0   2     1211.72     1315.81     17.35 o 
  -1   0   2       82.81       85.90      1.75 o 
   1   0   2      384.55      343.81      4.45 o 
   2   0   2      174.73      155.07      2.57 o 
   3   0   2       21.10       18.90      1.51 o 
   4   0   2      437.27      433.13      9.36 o 
   5   0   2      135.67      142.68      5.00 o 
   6   0   2       62.56       69.31      3.95 o 
   7   0   2       15.11       19.39      4.62 o 
  -7   1   2       46.13       47.29      4.84 o 
  -6   1   2      175.78      189.30      7.67 o 
  -5   1   2      246.89      269.86      7.50 o 
  -4   1   2      963.02      970.98     21.34 o 
  -3   1   2      906.29      954.72     15.67 o 
  -2   1   2      119.98      131.22      2.90 o 
  -1   1   2      748.28      757.17     17.28 o 
   0   1   2      847.58      813.18     12.30 o 
   1   1   2      775.36      748.53     14.07 o 
   2   1   2      908.12      902.04     14.13 o 
   3   1   2     1118.04     1111.91     15.95 o 
   4   1   2      246.56      248.81      9.23 o 
   5   1   2      115.57      109.23      3.91 o 
   6   1   2      101.68       97.27      5.16 o 
  -7   2   2       22.12       26.09      4.34 o 
  -6   2   2       13.94       15.37      3.33 o 
  -5   2   2       77.68       87.12      4.27 o 
  -4   2   2       37.90       43.35      2.40 o 
  -3   2   2        8.52       10.85      2.99 o 
  -2   2   2     2577.36     2847.26     39.21 o 
  -1   2   2       68.40       96.70      2.03 o 
   0   2   2      149.83      160.15      4.13 o 
   1   2   2      395.29      374.90     16.08 o 
   2   2   2      548.77      490.87     10.76 o 
   3   2   2      365.88      309.33     13.47 o 
   4   2   2        6.84        2.34      2.71 o 
   5   2   2        9.03        7.93      5.80 o 
   6   2   2       82.57       82.32      7.11 o 
  -8   3   2       67.29       60.79      7.27 o 
  -7   3   2      226.17      207.91     15.05 o 
  -6   3   2       45.82       48.31      4.60 o 
  -5   3   2      111.98      120.93      5.43 o 
  -4   3   2      244.70      267.07      5.36 o 
  -3   3   2      786.98      905.37     17.09 o 
  -2   3   2     1527.74     1636.37     23.31 o 
  -1   3   2      588.68      541.23     10.50 o 
   0   3   2      431.89      403.90      7.91 o 
   1   3   2      721.94      676.12     19.45 o 
   2   3   2      757.32      742.84     21.45 o 
   3   3   2      270.11      250.04     11.22 o 
   4   3   2      219.02      197.37     14.96 o 
   5   3   2      113.78       90.85      6.52 o 
  -8   4   2       21.88       29.36      8.79 o 
  -7   4   2       67.46       77.00      7.40 o 
  -6   4   2      115.32      115.37      9.91 o 
  -5   4   2       83.51       97.76      4.25 o 
  -4   4   2      268.38      292.11      6.05 o 
  -3   4   2      761.13      791.89     13.71 o 
  -2   4   2       12.58       16.93      1.69 o 
  -1   4   2      620.56      585.10     11.68 o 
   0   4   2      809.95      775.41     17.14 o 
   1   4   2       54.79       48.74      5.38 o 
   2   4   2       30.16       37.96      7.48 o 
   4   4   2      105.89      105.85      7.48 o 
  -7   5   2        1.96        1.93      4.16 o 
  -6   5   2      263.87      284.57      9.92 o 
  -5   5   2      431.11      434.70     10.38 o 
  -4   5   2      215.55      237.20      6.13 o 
  -3   5   2      119.83      123.13      4.68 o 
  -2   5   2      224.06      230.44      5.79 o 
  -1   5   2      434.58      406.17      9.31 o 
   0   5   2      435.22      394.82     10.61 o 
   1   5   2      191.28      205.72     13.65 o 
   2   5   2       70.20       82.47     10.47 o 
  -7   6   2       63.79       64.77      6.73 o 
  -6   6   2      211.92      202.62     16.93 o 
  -5   6   2      626.98      630.79     25.90 o 
  -4   6   2      328.55      346.94     12.16 o 
  -3   6   2       22.86       22.16      2.73 o 
  -2   6   2      416.33      409.71     14.47 o 
  -1   6   2      144.05      121.16      5.98 o 
   0   6   2       76.49       74.43     10.10 o 
   1   6   2      208.15      201.23     15.15 o 
   2   6   2      117.90      116.70     13.65 o 
  -4   7   2      194.54      173.55     14.40 o 
  -3   7   2      205.43      200.86     14.77 o 
  -2   7   2       15.10       24.60      4.66 o 
  -1   7   2       23.91       20.11      4.32 o 
   0   7   2       41.22       35.85      8.23 o 
   1   7   2       57.13       64.15     11.60 o 
  -5   8   2        4.00        1.50      7.85 o 
  -4   8   2       37.53       42.45      9.91 o 
  -3   8   2      240.19      222.55     16.64 o 
  -2   8   2       75.80       63.40     11.60 o 
  -1   8   2       78.65       74.46      7.26 o 
   0  -8   3       19.95       23.40      4.14 o 
   1  -8   3      300.01      294.72     12.30 o 
   2  -8   3      225.12      220.12     15.71 o 
   3  -8   3      163.24      171.68     13.65 o 
   4  -8   3      223.28      218.44     15.71 o 
   5  -8   3       56.48       53.67     10.47 o 
  -2  -7   3       32.40       39.92      3.98 o 
  -1  -7   3       81.12       90.02      5.43 o 
   0  -7   3      145.51      143.01      6.31 o 
   1  -7   3       27.78       26.17      3.68 o 
   2  -7   3      115.15      113.59      6.09 o 
   3  -7   3       57.53       75.56      9.54 o 
   4  -7   3      160.62      181.78     13.84 o 
   5  -7   3       70.14       69.01      9.35 o 
   6  -7   3        1.10        0.14      4.15 o 
  -3  -6   3       72.56       65.25      4.32 o 
  -2  -6   3       17.73       18.95      2.54 o 
  -1  -6   3      439.52      450.11     11.55 o 
   0  -6   3      506.52      530.33     13.29 o 
   1  -6   3       96.04      120.23      6.53 o 
   2  -6   3      227.64      229.39      6.00 o 
   3  -6   3      290.28      279.79      8.66 o 
   4  -6   3       81.95       83.81      6.28 o 
   5  -6   3      143.58      148.32      8.65 o 
   6  -6   3      507.57      504.26     17.78 o 
   7  -6   3       86.67       83.26      8.00 o 
  -4  -5   3       71.54       59.95      4.62 o 
  -3  -5   3       93.13       96.87      7.41 o 
  -2  -5   3      137.24      142.74      6.07 o 
  -1  -5   3      142.03      153.86      4.60 o 
   0  -5   3       97.03      102.38      3.40 o 
   1  -5   3      795.31      773.95     13.36 o 
   2  -5   3       64.61       68.78      2.89 o 
   3  -5   3       46.12       43.35      3.12 o 
   4  -5   3        7.73       10.09      2.21 o 
   5  -5   3       74.13       71.26      7.11 o 
   6  -5   3      269.54      270.87     12.01 o 
   7  -5   3      122.79      124.23      8.45 o 
  -5  -4   3       38.41       39.12      4.87 o 
  -4  -4   3      211.37      251.47      9.57 o 
  -3  -4   3      122.51      135.70      7.83 o 
  -2  -4   3      283.50      291.32      7.00 o 
  -1  -4   3        4.90        8.92      2.67 o 
   0  -4   3       60.61       71.27      2.22 o 
   1  -4   3     1185.37     1139.18     16.67 o 
   2  -4   3      245.16      225.87      4.45 o 
   3  -4   3        4.12        4.58      1.41 o 
   4  -4   3      252.33      245.96      6.36 o 
   5  -4   3      395.98      383.53      7.94 o 
   6  -4   3       74.51       76.29      6.29 o 
   7  -4   3       96.93       89.96     11.97 o 
  -5  -3   3       84.34       87.37      6.26 o 
  -4  -3   3      207.79      228.77     17.58 o 
  -3  -3   3      348.11      348.81     12.64 o 
  -2  -3   3      283.09      291.05      6.47 o 
  -1  -3   3      356.43      332.95      5.54 o 
   0  -3   3      891.30      893.35     12.01 o 
   1  -3   3       25.26       37.10      1.17 o 
   2  -3   3      794.08      794.05      9.98 o 
   3  -3   3      789.91      809.02     10.98 o 
   4  -3   3      402.32      405.93      6.70 o 
   5  -3   3      185.96      204.51      5.80 o 
   6  -3   3       76.49       74.01      7.07 o 
   7  -3   3       51.84       66.02     10.85 o 
  -6  -2   3      140.06      150.90      4.90 o 
  -5  -2   3       94.86      101.63      5.64 o 
  -4  -2   3        9.40       11.94      1.98 o 
  -3  -2   3       22.13       23.97      1.84 o 
  -2  -2   3       59.19       50.97      1.80 o 
  -1  -2   3     1121.62     1019.57     12.51 o 
   0  -2   3      215.88      207.39      2.58 o 
   1  -2   3      801.29      877.33      9.96 o 
   2  -2   3       29.28       25.23      1.29 o 
   3  -2   3     1311.32     1339.46     17.98 o 
   4  -2   3      285.74      287.03      6.39 o 
   5  -2   3       54.05       62.88      3.76 o 
   6  -2   3       73.99       74.17      7.01 o 
   7  -2   3       55.44       48.55      5.42 o 
  -7  -1   3      164.69      181.50      9.41 o 
  -6  -1   3      131.55      137.43      5.27 o 
  -5  -1   3      133.38      131.73      4.72 o 
  -4  -1   3       94.08       93.77      3.29 o 
  -3  -1   3      282.26      288.08      6.52 o 
  -2  -1   3     1388.20     1393.42     16.20 o 
  -1  -1   3     1539.98     1500.27     16.30 o 
   0  -1   3      213.11      196.23      2.67 o 
   1  -1   3     3199.57     3302.59     36.67 o 
   2  -1   3      499.10      517.08      7.01 o 
   3  -1   3      320.29      331.67      5.78 o 
   4  -1   3      824.26      838.76     16.26 o 
   5  -1   3      610.45      613.67     13.17 o 
   6  -1   3      155.01      155.87      7.29 o 
   7  -1   3      101.41       97.87      6.54 o 
  -7   0   3       90.68       88.73      6.03 o 
  -6   0   3       10.86        8.92      2.96 o 
  -5   0   3       10.04        9.64      1.91 o 
  -4   0   3      164.38      174.47      4.66 o 
  -3   0   3      153.20      142.18      3.49 o 
  -2   0   3      212.64      212.20      3.52 o 
  -1   0   3       21.81       18.00      1.04 o 
   0   0   3      174.36      133.72      2.36 o 
   1   0   3     1353.70     1242.87     13.34 o 
   2   0   3      254.95      237.49      3.90 o 
   3   0   3       23.88       24.27      1.69 o 
   4   0   3      262.40      248.05      6.41 o 
   5   0   3      222.80      218.30      6.34 o 
   6   0   3       92.13       83.39      4.31 o 
   7   0   3       50.72       60.15      5.19 o 
  -7   1   3       10.13       16.70      3.81 o 
  -6   1   3       35.10       36.65      5.91 o 
  -5   1   3      281.13      287.28      7.04 o 
  -4   1   3      930.48      973.72     21.52 o 
  -3   1   3      843.53      861.47     14.40 o 
  -2   1   3      164.19      171.46      4.63 o 
  -1   1   3     1188.73     1178.50     18.31 o 
   0   1   3     3388.96     3230.82     35.44 o 
   1   1   3      399.23      384.60      5.43 o 
   2   1   3      969.11      987.39     15.52 o 
   3   1   3     1089.73     1044.75     16.80 o 
   4   1   3      294.67      283.58      8.07 o 
   5   1   3      107.71      106.34      3.95 o 
   6   1   3      290.23      274.83      8.55 o 
  -7   2   3        8.30        8.60      4.23 o 
  -6   2   3       34.59       45.10      4.40 o 
  -5   2   3       95.48       99.64      4.68 o 
  -4   2   3      771.34      807.70     14.28 o 
  -3   2   3     1299.59     1434.00     20.70 o 
  -2   2   3      979.93     1020.82     20.21 o 
  -1   2   3       94.46       86.85      2.33 o 
   0   2   3       86.53       70.41      2.74 o 
   1   2   3      287.97      271.03      6.34 o 
   2   2   3      524.96      505.73     11.24 o 
   3   2   3      747.64      681.02     23.96 o 
   4   2   3       17.40       15.24      3.31 o 
   5   2   3       19.76       12.88      3.96 o 
   6   2   3       58.18       58.06      6.44 o 
  -7   3   3      361.97      387.80     15.53 o 
  -6   3   3      139.92      147.90      7.11 o 
  -5   3   3       98.15      100.69      4.24 o 
  -4   3   3       98.24      104.89      3.84 o 
  -3   3   3      561.90      626.53     10.61 o 
  -2   3   3     1987.02     2128.92     27.65 o 
  -1   3   3      276.89      261.26      4.78 o 
   0   3   3        4.67        2.71      1.19 o 
   1   3   3      660.10      620.39     11.66 o 
   2   3   3      479.55      440.97     10.95 o 
   3   3   3      162.57      141.20      8.23 o 
   4   3   3      143.73      123.26      6.35 o 
   5   3   3      133.00      135.50      7.73 o 
  -7   4   3      193.55      193.66     10.84 o 
  -6   4   3      386.46      406.37     22.16 o 
  -5   4   3     1356.39     1508.72     22.94 o 
  -4   4   3      283.24      299.24      5.80 o 
  -3   4   3      147.33      153.66      4.12 o 
  -2   4   3      130.93      130.90      4.36 o 
  -1   4   3      971.63      929.75     15.74 o 
   0   4   3      979.04      951.45     20.61 o 
   1   4   3      269.70      255.04     10.81 o 
   2   4   3      120.47      120.24      8.09 o 
   4   4   3      148.43      141.01      8.98 o 
  -7   5   3        1.11        0.00      5.05 o 
  -6   5   3      235.38      226.37      8.74 o 
  -5   5   3      308.06      316.28      8.25 o 
  -4   5   3      261.27      276.78      6.81 o 
  -3   5   3       76.47       81.33      3.49 o 
  -2   5   3       55.29       57.37      2.75 o 
  -1   5   3      180.53      165.02      5.38 o 
   0   5   3      526.23      511.98     12.97 o 
   1   5   3       51.55       39.35      5.81 o 
   2   5   3       20.23       16.64      7.29 o 
  -7   6   3      234.47      212.45     16.64 o 
  -6   6   3      687.86      677.75     21.61 o 
  -5   6   3        2.98        0.04      2.51 o 
  -4   6   3      173.59      171.75      8.25 o 
  -3   6   3      159.36      150.89      7.66 o 
  -2   6   3      400.05      366.45     11.06 o 
  -1   6   3      178.80      158.69      6.92 o 
   0   6   3       91.68       94.69      7.99 o 
   1   6   3      130.56       90.52     11.60 o 
   2   6   3       43.51       65.08     11.60 o 
  -4   7   3       28.09       38.41      9.82 o 
  -3   7   3        1.58        1.49      5.98 o 
  -2   7   3      183.04      164.48      7.62 o 
  -1   7   3       38.21       28.95      7.01 o 
   0   7   3        0.81       -3.93      6.36 o 
   1   7   3       39.63       38.15      9.91 o 
  -5   8   3       89.38      107.16     14.40 o 
  -4   8   3       46.53       42.45     10.29 o 
  -3   8   3      167.57      186.27     15.34 o 
  -2   8   3       51.38       41.89     10.47 o 
  -1   8   3       32.15       31.23      9.91 o 
   0  -8   4       28.92       33.56      5.46 o 
   1  -8   4       53.45       52.12      7.11 o 
   2  -8   4      139.09      133.57     15.62 o 
   3  -8   4      118.12      101.55     11.22 o 
   4  -8   4       79.69       82.85     10.66 o 
   5  -8   4       24.99       26.93      8.60 o 
  -2  -7   4       40.56       47.25      5.31 o 
  -1  -7   4      150.91      154.51      7.63 o 
   0  -7   4       59.01       63.07      5.76 o 
   1  -7   4      142.35      137.58      6.40 o 
   2  -7   4        1.32        6.42      3.09 o 
   3  -7   4       25.60       11.78      5.61 o 
   4  -7   4      266.82      246.68     15.52 o 
   5  -7   4      144.65      144.94     12.72 o 
   6  -7   4        6.50        6.64      4.86 o 
  -3  -6   4       41.11       42.67      5.28 o 
  -2  -6   4        9.96        8.13      2.93 o 
  -1  -6   4       88.69      114.21      4.68 o 
   0  -6   4      151.14      180.16      5.66 o 
   1  -6   4       88.81       92.52      5.00 o 
   2  -6   4       50.09       55.29      3.01 o 
   3  -6   4       62.18       70.05      4.97 o 
   4  -6   4       72.32       75.46      5.03 o 
   5  -6   4      189.31      183.92      9.78 o 
   6  -6   4       86.61       83.80      7.48 o 
   7  -6   4       77.24       82.70     13.65 o 
  -4  -5   4       11.48       13.10      3.37 o 
  -3  -5   4      130.95      133.33      5.81 o 
  -2  -5   4      163.47      180.59      6.18 o 
  -1  -5   4       69.15       72.55      3.14 o 
   0  -5   4      245.54      248.19      5.10 o 
   1  -5   4      232.60      221.37      4.90 o 
   2  -5   4      506.71      489.29      9.47 o 
   3  -5   4      319.85      287.56      6.87 o 
   4  -5   4       20.02       18.24      2.54 o 
   5  -5   4       75.57       74.57      7.46 o 
   6  -5   4      681.69      661.45     21.17 o 
   7  -5   4       31.00       31.78      5.52 o 
  -5  -4   4       18.36       15.27      4.49 o 
  -4  -4   4       67.61       74.58      4.91 o 
  -3  -4   4       17.82       34.47      3.30 o 
  -2  -4   4      126.12      130.57      7.53 o 
  -1  -4   4        6.85        8.36      1.29 o 
   0  -4   4       90.37       86.58      2.70 o 
   1  -4   4      447.44      416.23      6.62 o 
   2  -4   4      109.18       99.33      2.73 o 
   3  -4   4       15.04       12.83      1.75 o 
   4  -4   4       96.12      101.02      3.81 o 
   5  -4   4      132.58      127.01      5.47 o 
   6  -4   4      142.45      140.48      6.84 o 
   7  -4   4       71.55       73.68     11.60 o 
  -5  -3   4        5.46        7.84      3.46 o 
  -4  -3   4      319.16      326.49     12.81 o 
  -3  -3   4      230.29      244.44      7.32 o 
  -2  -3   4      246.38      233.40      4.38 o 
  -1  -3   4      495.19      484.37      7.70 o 
   0  -3   4      750.99      747.44      9.73 o 
   1  -3   4      731.80      710.29      9.91 o 
   2  -3   4      690.03      659.37      9.10 o 
   3  -3   4      640.32      657.22     10.01 o 
   4  -3   4      873.77      886.48     13.06 o 
   5  -3   4      590.06      607.72     10.89 o 
   6  -3   4       11.39       11.64      4.56 o 
   7  -3   4      438.59      467.54     26.37 o 
  -6  -2   4       56.34       54.14      4.45 o 
  -5  -2   4       32.81       33.79      2.69 o 
  -4  -2   4      272.15      257.85      5.62 o 
  -3  -2   4      558.77      558.20     11.37 o 
  -2  -2   4      625.76      611.08      9.57 o 
  -1  -2   4     1452.42     1359.35     15.77 o 
   0  -2   4      117.88      115.38      1.83 o 
   1  -2   4      540.23      582.20      6.89 o 
   2  -2   4       52.63       45.95      1.58 o 
   3  -2   4      953.61      931.37     12.29 o 
   4  -2   4      471.09      443.72      9.85 o 
   5  -2   4      122.68      119.58      5.15 o 
   6  -2   4       38.39       42.30      5.98 o 
   7  -2   4       67.70       72.48      8.00 o 
  -7  -1   4       19.10       29.55      5.98 o 
  -6  -1   4      201.93      201.68     12.28 o 
  -5  -1   4      276.03      268.61      7.22 o 
  -4  -1   4        4.62        3.24      1.66 o 
  -3  -1   4      253.83      257.98      6.22 o 
  -2  -1   4     1176.08     1227.40     16.56 o 
  -1  -1   4     2887.70     2749.55     29.47 o 
   0  -1   4      970.00      938.00     10.44 o 
   1  -1   4      797.05      767.00      8.77 o 
   2  -1   4      582.91      595.51      7.55 o 
   3  -1   4      678.71      663.85     10.30 o 
   4  -1   4      709.73      718.47     12.78 o 
   5  -1   4      427.17      423.69     10.17 o 
   6  -1   4      687.02      696.64     23.01 o 
   7  -1   4       18.02       15.75      5.06 o 
  -7   0   4       31.61       33.09      4.46 o 
  -6   0   4       13.68       15.46      3.24 o 
  -5   0   4        1.35        2.08      1.69 o 
  -4   0   4     3702.38     3682.88     56.50 o 
  -3   0   4      448.35      444.99      7.68 o 
  -2   0   4      166.60      176.52      3.35 o 
  -1   0   4        2.16        2.86      0.77 o 
   0   0   4      551.46      482.53      6.20 o 
   1   0   4     3152.30     2934.35     29.31 o 
   2   0   4     1077.33     1061.04     15.34 o 
   3   0   4       65.93       56.28      2.49 o 
   4   0   4      176.79      170.23      4.70 o 
   5   0   4      158.22      158.40      8.29 o 
   6   0   4      126.11      124.89      5.08 o 
  -7   1   4      161.31      174.51      8.15 o 
  -6   1   4       13.73       13.88      2.75 o 
  -5   1   4       93.03      100.15      4.75 o 
  -4   1   4     1154.82     1190.80     25.79 o 
  -3   1   4      676.11      700.89     12.91 o 
  -2   1   4      476.75      466.24      7.02 o 
  -1   1   4        5.39        8.29      0.84 o 
   0   1   4      524.49      450.47      6.36 o 
   1   1   4      764.48      733.49      9.86 o 
   2   1   4      669.05      629.62      8.77 o 
   3   1   4      541.12      519.08     10.80 o 
   4   1   4      189.06      175.55      5.10 o 
   5   1   4       56.96       62.41      3.13 o 
   6   1   4        1.73       -1.87      5.52 o 
  -7   2   4       67.72       73.97      6.86 o 
  -6   2   4      236.34      229.46      8.77 o 
  -5   2   4     3096.73     3202.15     55.62 o 
  -4   2   4        3.74        1.86      1.63 o 
  -3   2   4      852.31      850.81     30.27 o 
  -2   2   4     1039.27     1067.27     14.38 o 
  -1   2   4     1064.26     1019.09     13.50 o 
   0   2   4      970.62      884.71     12.81 o 
   1   2   4      777.21      812.54     13.08 o 
   2   2   4      544.07      495.62      8.92 o 
   3   2   4      549.53      501.65     12.81 o 
   4   2   4       25.39       20.42      3.75 o 
   5   2   4       43.67       38.46      5.02 o 
  -7   3   4       84.42       82.90     11.41 o 
  -6   3   4      247.32      250.06     11.17 o 
  -5   3   4      198.84      188.17      6.04 o 
  -4   3   4       15.16       17.99      2.42 o 
  -3   3   4      317.09      342.73      6.41 o 
  -2   3   4       22.32       18.21      1.43 o 
  -1   3   4      190.55      188.97      3.62 o 
   0   3   4      126.17      126.88      3.33 o 
   1   3   4      143.06      129.57      3.95 o 
   2   3   4      230.65      220.80      5.67 o 
   3   3   4       35.63       33.05      4.02 o 
   4   3   4        5.94       -1.31      3.93 o 
   5   3   4        3.10        1.13      3.63 o 
  -7   4   4      496.30      518.37     19.10 o 
  -6   4   4     1422.15     1465.25     65.83 o 
  -5   4   4      160.03      173.37      9.44 o 
  -4   4   4      606.62      626.38      9.92 o 
  -3   4   4      135.65      130.79      3.80 o 
  -2   4   4      353.94      352.67      8.00 o 
  -1   4   4      953.33      920.98     15.47 o 
   0   4   4      853.35      847.28     16.19 o 
   1   4   4       68.08       60.75      2.88 o 
   2   4   4       66.51       63.12      3.06 o 
   3   4   4        3.15        4.30      3.18 o 
   4   4   4      230.49      256.21     13.09 o 
  -7   5   4       67.36       83.60     11.22 o 
  -6   5   4      130.23      138.95     12.72 o 
  -5   5   4      190.98      201.34      6.48 o 
  -4   5   4      124.18      119.17      4.45 o 
  -3   5   4       95.48       96.10      3.82 o 
  -2   5   4       93.12       99.12      3.59 o 
  -1   5   4      296.50      290.97      8.85 o 
   0   5   4      162.30      146.87      5.28 o 
   1   5   4       71.31       81.02      4.36 o 
   2   5   4       14.48        8.42      6.92 o 
  -7   6   4       94.80       91.26     11.78 o 
  -6   6   4      288.71      279.17     12.15 o 
  -5   6   4      497.72      479.65     16.03 o 
  -4   6   4       35.66       33.66      7.11 o 
  -3   6   4      226.91      219.27      8.56 o 
  -2   6   4      207.86      201.76      8.15 o 
  -1   6   4       57.03       55.00      6.56 o 
   0   6   4        3.97        3.78      4.47 o 
   1   6   4      148.22      137.83     13.84 o 
   2   6   4       30.73       22.82      9.16 o 
  -4   7   4        4.84       11.60      4.89 o 
  -3   7   4      526.35      450.18     32.92 o 
  -2   7   4      162.81      131.83      7.21 o 
  -1   7   4        1.22       -0.28      3.15 o 
   0   7   4       12.92        8.39      8.14 o 
  -4   8   4      102.34      104.36     13.47 o 
  -3   8   4       46.81       54.05     10.66 o 
  -2   8   4       15.63       14.96      8.42 o 
   0  -8   5       15.87       21.37      5.09 o 
   1  -8   5       36.00       41.70      5.88 o 
   2  -8   5       61.68       61.97      7.29 o 
   3  -8   5      106.95       98.75     11.03 o 
   4  -8   5        1.04       -0.37      5.24 o 
   5  -8   5       19.64       25.81      8.79 o 
  -2  -7   5       17.77       20.79      3.48 o 
  -1  -7   5       93.84      100.22      7.72 o 
   0  -7   5       21.64       33.17      4.17 o 
   1  -7   5      297.39      280.57      9.45 o 
   2  -7   5       18.12       16.29      4.03 o 
   3  -7   5       82.88       75.56      9.16 o 
   4  -7   5      374.58      355.85     13.53 o 
   5  -7   5       82.51       69.01      6.81 o 
   6  -7   5       41.01       31.76      6.08 o 
  -3  -6   5      319.56      283.10     14.05 o 
  -2  -6   5        8.05        5.10      3.45 o 
  -1  -6   5      257.50      260.31     11.19 o 
   0  -6   5      162.74      165.22      4.62 o 
   1  -6   5       54.20       56.63      3.46 o 
   2  -6   5       26.57       28.07      2.54 o 
   3  -6   5       29.23       29.46      2.76 o 
   4  -6   5      138.81      132.71      6.55 o 
   5  -6   5      240.79      229.81      8.99 o 
   6  -6   5      123.27      126.71      8.83 o 
   7  -6   5       25.55       22.05      5.72 o 
  -4  -5   5      114.65      107.20     21.97 o 
  -3  -5   5       15.38       13.77      3.22 o 
  -2  -5   5      158.63      164.18      6.28 o 
  -1  -5   5       38.38       36.91      2.18 o 
   0  -5   5      908.66      932.41     13.21 o 
   1  -5   5      222.67      215.41      4.52 o 
   2  -5   5      645.89      628.66     11.61 o 
   3  -5   5      419.31      415.38      8.98 o 
   4  -5   5       12.47       15.18      2.50 o 
   5  -5   5      242.33      244.23      9.07 o 
   6  -5   5      829.04      792.74     20.03 o 
   7  -5   5      391.82      382.63     20.38 o 
  -5  -4   5       27.26       22.35      4.66 o 
  -4  -4   5      293.48      282.32     16.78 o 
  -3  -4   5      947.19      954.40     21.74 o 
  -2  -4   5      553.57      567.42     13.80 o 
  -1  -4   5        1.26        0.75      1.10 o 
   0  -4   5       65.33       69.25      2.40 o 
   1  -4   5      387.76      359.24      5.67 o 
   2  -4   5       11.73       10.06      1.50 o 
   3  -4   5      626.59      645.78     10.99 o 
   4  -4   5      243.99      239.46      5.93 o 
   5  -4   5      130.44      131.94      5.67 o 
   6  -4   5       61.60       65.74      6.06 o 
   7  -4   5      124.67      152.98     15.52 o 
  -5  -3   5       69.82       71.15      4.96 o 
  -4  -3   5       40.22       46.37      3.86 o 
  -3  -3   5      400.75      422.93      8.08 o 
  -2  -3   5      194.57      192.26      4.69 o 
  -1  -3   5     1808.37     1917.28     27.21 o 
   0  -3   5       37.09       32.05      1.48 o 
   1  -3   5      463.53      448.83      5.84 o 
   2  -3   5      487.07      456.64      7.33 o 
   3  -3   5      425.36      415.78      7.16 o 
   4  -3   5     1194.34     1200.60     18.51 o 
   5  -3   5     1004.41     1002.29     19.83 o 
   6  -3   5       22.05       20.83      7.20 o 
   7  -3   5       49.50       32.17      9.35 o 
  -6  -2   5       92.80       94.55      5.38 o 
  -5  -2   5       19.79       20.56      2.49 o 
  -4  -2   5     2084.33     2017.90     35.42 o 
  -3  -2   5      153.45      164.05      4.49 o 
  -2  -2   5      189.56      182.58      4.06 o 
  -1  -2   5     2121.06     2113.56     25.76 o 
   0  -2   5      565.16      529.11      6.18 o 
   1  -2   5      107.13      142.14      2.43 o 
   2  -2   5     2624.04     2694.47     34.83 o 
   3  -2   5      875.05      863.45     13.42 o 
   4  -2   5      477.70      466.98      8.37 o 
   5  -2   5       54.45       52.53      3.40 o 
   6  -2   5       90.85      109.55      8.60 o 
   7  -2   5       53.20       61.76     12.16 o 
  -6  -1   5      252.45      263.87      9.16 o 
  -5  -1   5       83.62       83.51      4.12 o 
  -4  -1   5      143.84      134.82      7.37 o 
  -3  -1   5       92.72       95.44      3.93 o 
  -2  -1   5     1815.22     1956.28     24.15 o 
  -1  -1   5       55.61       92.73      2.02 o 
   0  -1   5      558.89      531.30      6.57 o 
   1  -1   5      548.89      535.79      6.54 o 
   2  -1   5      242.72      211.36      3.99 o 
   3  -1   5      658.14      620.61      9.18 o 
   4  -1   5      584.45      570.35     10.77 o 
   5  -1   5       15.04       13.28      2.78 o 
   6  -1   5       94.62       88.18      7.80 o 
   7  -1   5       19.12       19.73      4.42 o 
  -7   0   5      113.67      112.20     13.98 o 
  -6   0   5       57.42       49.33      4.48 o 
  -5   0   5     2908.39     2859.13     50.05 o 
  -4   0   5      114.37      106.98      3.95 o 
  -3   0   5      552.10      554.76      9.36 o 
  -2   0   5      801.14      829.81     12.67 o 
  -1   0   5       21.71       14.10      0.97 o 
   0   0   5     1176.23     1035.89     12.60 o 
   1   0   5     9794.46     9962.76     94.53 o 
   2   0   5      154.45      134.13      3.16 o 
   3   0   5      102.25       97.75      3.33 o 
   4   0   5       35.46       37.92      2.52 o 
   5   0   5      362.95      354.55     10.26 o 
   6   0   5      129.88      123.58      5.14 o 
  -7   1   5       72.31       70.01      9.63 o 
  -6   1   5        1.28        1.15      2.21 o 
  -5   1   5      282.89      288.20      7.50 o 
  -4   1   5      701.89      730.08     15.08 o 
  -3   1   5      610.93      640.00     10.42 o 
  -2   1   5     1251.87     1470.98     18.26 o 
  -1   1   5      219.31      211.84      3.78 o 
   0   1   5      485.68      448.48      5.82 o 
   1   1   5      220.59      199.59      3.55 o 
   2   1   5      560.32      550.24      8.14 o 
   3   1   5      135.27      138.94      4.52 o 
   4   1   5      354.54      360.28      8.46 o 
   5   1   5       71.69       65.99      4.26 o 
   6   1   5       16.15       14.72      4.96 o 
  -7   2   5      175.75      182.61     13.56 o 
  -6   2   5     1300.76     1291.52     30.33 o 
  -5   2   5      105.45      102.65      5.56 o 
  -4   2   5      256.64      273.09      6.59 o 
  -3   2   5      574.34      558.15     11.42 o 
  -2   2   5      540.78      506.14      8.33 o 
  -1   2   5     1567.07     1472.70     19.22 o 
   0   2   5     1936.11     1946.67     24.64 o 
   1   2   5      286.93      312.69      5.05 o 
   2   2   5      683.15      669.44     10.56 o 
   3   2   5      236.37      221.08      6.14 o 
   4   2   5      296.42      295.63      9.46 o 
   5   2   5       10.20        4.04      3.89 o 
  -7   3   5      106.70      105.90      8.28 o 
  -6   3   5      453.87      459.44     16.52 o 
  -5   3   5       89.05       88.38      5.33 o 
  -4   3   5       13.66       15.90      2.20 o 
  -3   3   5       66.76       90.80      3.09 o 
  -2   3   5     1670.32     1758.24     25.08 o 
  -1   3   5      307.57      319.46      5.37 o 
   0   3   5       14.10       12.56      1.39 o 
   1   3   5      190.21      191.23      4.60 o 
   2   3   5        4.71        1.47      2.36 o 
   3   3   5      145.27      133.08     10.77 o 
   4   3   5      438.85      376.21     13.56 o 
   5   3   5       39.14       38.29      5.27 o 
  -7   4   5      280.15      269.19     13.02 o 
  -6   4   5      144.39      137.57      8.79 o 
  -5   4   5      243.72      233.41     10.25 o 
  -4   4   5      135.37      137.44      4.20 o 
  -3   4   5       90.59       95.48      3.75 o 
  -2   4   5      313.65      304.43      7.39 o 
  -1   4   5      446.76      446.42      7.01 o 
   0   4   5       23.54       24.01      2.49 o 
   1   4   5      566.24      543.88     13.80 o 
   2   4   5        1.14        0.50      2.33 o 
   3   4   5      160.95      168.93     18.51 o 
   4   4   5       40.12       36.35      8.70 o 
  -7   5   5       83.18       78.55     11.03 o 
  -6   5   5       24.99       25.62      6.92 o 
  -5   5   5       71.41       72.14      4.86 o 
  -4   5   5      172.64      166.59      6.66 o 
  -3   5   5      549.33      534.42     10.48 o 
  -2   5   5       20.44       18.83      1.96 o 
  -1   5   5      159.82      146.52      9.41 o 
   0   5   5      333.61      324.04     13.47 o 
   1   5   5        1.82        0.92      2.35 o 
   2   5   5        2.98        3.43      5.16 o 
  -5   6   5       84.22       96.13      9.72 o 
  -4   6   5       96.82      103.42     10.47 o 
  -3   6   5      126.47      120.22      8.52 o 
  -2   6   5       73.44       74.95     10.81 o 
  -1   6   5       31.11       23.33      3.90 o 
   0   6   5      259.99      251.88     12.67 o 
   1   6   5        5.94        5.08      2.83 o 
   2   6   5      235.09      238.82     18.33 o 
  -4   7   5      280.32      243.84     12.03 o 
  -3   7   5      148.85      148.89     19.54 o 
  -2   7   5      177.31      171.78     10.65 o 
  -1   7   5       44.75       35.79      7.61 o 
   0   7   5        0.95       -1.57      2.42 o 
   0  -8   6        5.13        1.44      4.40 o 
   1  -8   6       33.64       33.04      5.75 o 
   2  -8   6       84.16       81.85      7.14 o 
   3  -8   6       15.61       10.85      6.17 o 
   4  -8   6       23.73       18.14      6.73 o 
   5  -8   6      143.50      153.92     14.03 o 
  -1  -7   6        0.87       -0.69      3.14 o 
   0  -7   6      532.49      527.12     14.68 o 
   1  -7   6      161.07      166.21      6.93 o 
   2  -7   6       29.07       26.25      3.61 o 
   3  -7   6       84.18       88.45      7.48 o 
   4  -7   6      300.79      292.69     14.50 o 
   5  -7   6       32.52       26.64      4.57 o 
   6  -7   6      868.14      795.76     25.65 o 
  -3  -6   6      113.59      110.33     10.10 o 
  -2  -6   6      141.23      146.72     11.44 o 
  -1  -6   6       90.93      110.40      5.54 o 
   0  -6   6      299.46      291.61      8.20 o 
   1  -6   6      120.71      117.45      4.75 o 
   2  -6   6       79.90       73.95      3.60 o 
   3  -6   6      318.41      306.31      8.47 o 
   4  -6   6      468.03      472.65     15.58 o 
   5  -6   6      210.78      204.51      8.63 o 
   6  -6   6       20.03       23.45      4.48 o 
  -4  -5   6        3.80        3.32      3.89 o 
  -3  -5   6      174.31      167.98      7.19 o 
  -2  -5   6       10.44       13.55      3.20 o 
  -1  -5   6      865.45      867.11     16.84 o 
   0  -5   6       42.40       49.43      2.70 o 
   1  -5   6       99.93       96.67      3.37 o 
   2  -5   6      621.82      586.03     11.09 o 
   3  -5   6      308.78      312.23      6.77 o 
   4  -5   6        1.63       -0.66      2.55 o 
   5  -5   6     1659.20     1627.46     35.07 o 
   6  -5   6       35.73       38.03      5.93 o 
   7  -5   6       83.10       97.87      7.94 o 
  -5  -4   6        6.86        3.30      3.99 o 
  -4  -4   6      613.78      623.30     16.55 o 
  -3  -4   6      595.16      631.47     13.11 o 
  -2  -4   6      247.01      250.88      5.23 o 
  -1  -4   6      154.14      152.15      3.88 o 
   0  -4   6       72.74       70.75      2.55 o 
   1  -4   6      107.58       98.61      2.95 o 
   2  -4   6     2987.43     3025.97     42.68 o 
   3  -4   6      616.00      620.17     11.78 o 
   4  -4   6       98.39       95.22      4.17 o 
   5  -4   6       25.48       29.11      3.40 o 
   6  -4   6      194.12      176.42      9.26 o 
   7  -4   6      129.73      136.71     15.34 o 
  -5  -3   6        2.29        3.28      1.92 o 
  -4  -3   6      244.67      246.65      7.68 o 
  -3  -3   6      141.84      146.15      5.86 o 
  -2  -3   6      941.64     1005.22     15.44 o 
  -1  -3   6       77.49       85.80      2.91 o 
   0  -3   6       50.94       46.54      1.99 o 
   1  -3   6      456.78      431.20      6.06 o 
   2  -3   6       60.59       58.49      2.35 o 
   3  -3   6      243.03      226.36      4.92 o 
   4  -3   6     2620.79     2646.16     37.83 o 
   5  -3   6      394.40      392.93      9.92 o 
   6  -3   6        1.25        0.56      4.36 o 
   7  -3   6       18.30       11.97      7.67 o 
  -6  -2   6      109.50      103.74      5.83 o 
  -5  -2   6      989.47      997.28     19.51 o 
  -4  -2   6      212.73      208.77      6.15 o 
  -3  -2   6       31.20       32.35      2.42 o 
  -2  -2   6      484.25      457.68      7.43 o 
  -1  -2   6     1285.91     1218.74     15.63 o 
   0  -2   6      824.68      766.37      9.12 o 
   1  -2   6     2867.96     2944.40     35.83 o 
   2  -2   6       54.28       42.43      1.96 o 
   3  -2   6      484.52      458.39      8.15 o 
   4  -2   6      303.96      299.31      6.33 o 
   5  -2   6      314.29      301.07      9.58 o 
   6  -2   6       60.69       63.36      7.07 o 
   7  -2   6        3.22       -3.37      6.92 o 
  -6  -1   6      154.52      161.95      7.27 o 
  -5  -1   6      344.93      331.94     10.53 o 
  -4  -1   6       43.09       43.31      3.09 o 
  -3  -1   6      122.16      124.96      4.02 o 
  -2  -1   6      243.31      301.74      5.14 o 
  -1  -1   6      550.46      507.10      7.34 o 
   0  -1   6      551.97      546.30      6.92 o 
   1  -1   6       22.40       22.36      1.16 o 
   2  -1   6      415.67      401.40      6.31 o 
   3  -1   6      652.10      664.67     10.91 o 
   4  -1   6     1504.09     1523.33     22.83 o 
   5  -1   6      316.19      305.95      8.31 o 
   6  -1   6      142.03      145.89     17.86 o 
  -7   0   6      138.08      139.56      8.89 o 
  -6   0   6      329.00      331.58     17.95 o 
  -5   0   6       38.97       34.34      3.16 o 
  -4   0   6      139.70      135.40      4.56 o 
  -3   0   6      622.90      579.05      9.92 o 
  -2   0   6      228.66      199.04      4.40 o 
  -1   0   6       52.44       47.34      1.98 o 
   0   0   6     2713.32     2693.80     29.01 o 
   1   0   6      261.03      203.60      3.08 o 
   2   0   6      526.18      501.21      8.32 o 
   3   0   6       25.26       27.01      1.78 o 
   4   0   6      252.71      253.38      5.27 o 
   5   0   6      151.39      154.97      5.66 o 
   6   0   6      112.79      108.56      6.30 o 
  -7   1   6       82.54       76.41      6.98 o 
  -6   1   6       24.44       21.26      3.17 o 
  -5   1   6       82.54       86.43      4.45 o 
  -4   1   6      386.37      396.44      8.65 o 
  -3   1   6       18.35        9.21      1.35 o 
  -2   1   6      468.51      458.38      7.28 o 
  -1   1   6      100.41       93.36      3.08 o 
   0   1   6      181.39      150.71      2.77 o 
   1   1   6      810.36      790.79     11.05 o 
   2   1   6      115.44      118.74      2.99 o 
   3   1   6      588.35      582.18      9.00 o 
   4   1   6     1021.15     1001.58     19.33 o 
   5   1   6       54.55       53.96      3.65 o 
   6   1   6       69.52       89.00      8.06 o 
  -7   2   6       27.75       21.99      4.03 o 
  -6   2   6        4.10        0.02      4.02 o 
  -5   2   6       14.80       14.60      3.13 o 
  -4   2   6      130.10      128.67      4.47 o 
  -3   2   6      140.93      131.92      5.89 o 
  -2   2   6      418.20      392.75      7.59 o 
  -1   2   6     1310.53     1231.05     16.62 o 
   0   2   6       83.12      103.47      2.55 o 
   1   2   6       53.80       56.10      2.00 o 
   2   2   6      200.51      196.33      4.57 o 
   3   2   6      661.11      661.20     22.24 o 
   4   2   6       79.78       86.88      5.54 o 
   5   2   6       67.40       61.72      6.48 o 
  -7   3   6      116.91      108.77      8.25 o 
  -6   3   6      309.59      322.03     13.15 o 
  -5   3   6       62.65       56.78      9.44 o 
  -4   3   6        5.68        4.36      1.73 o 
  -3   3   6      732.39      717.31     12.84 o 
  -2   3   6      828.63      830.58     14.15 o 
  -1   3   6      582.94      538.17      8.74 o 
   0   3   6      250.48      244.39      4.56 o 
   1   3   6        4.33        6.25      1.73 o 
   2   3   6        1.37        1.50      1.71 o 
   3   3   6     1433.57     1421.64     46.31 o 
   4   3   6       50.00       51.74      5.05 o 
  -7   4   6       56.34       57.79      9.72 o 
  -6   4   6       28.63       37.26     12.72 o 
  -5   4   6      146.85      151.73      8.39 o 
  -4   4   6       86.28       78.53      4.04 o 
  -3   4   6      106.98      101.38      4.35 o 
  -2   4   6      215.17      219.66      5.09 o 
  -1   4   6        3.05        3.10      1.21 o 
   0   4   6      372.17      365.40     10.78 o 
   1   4   6      213.82      226.92      6.47 o 
   2   4   6       99.95      109.50      4.31 o 
   3   4   6        1.67        1.26      2.27 o 
  -7   5   6       63.35       54.24      9.91 o 
  -6   5   6       25.73       27.30      6.92 o 
  -5   5   6      322.76      311.02     12.43 o 
  -4   5   6      709.66      692.18     16.89 o 
  -3   5   6      178.46      173.21      7.19 o 
  -2   5   6       94.27       89.70      5.62 o 
  -1   5   6      203.56      197.17      8.17 o 
   0   5   6      178.98      188.23      7.42 o 
   1   5   6      210.23      213.45      8.99 o 
   2   5   6      617.17      604.05     21.73 o 
  -5   6   6       85.23       74.43      9.54 o 
  -4   6   6      122.60      113.15     11.78 o 
  -3   6   6      133.05      118.87      8.79 o 
  -2   6   6        8.92        8.39      3.83 o 
  -1   6   6      143.41      129.17     15.06 o 
   0   6   6       44.92       44.92      6.53 o 
   1   6   6       40.57       35.79      3.86 o 
  -4   7   6       48.11       39.34      6.80 o 
  -3   7   6      178.28      194.88     11.35 o 
  -2   7   6      158.64      139.52     10.38 o 
  -1   7   6       36.22       30.04      6.07 o 
   1  -8   7       12.25       10.68      4.84 o 
   2  -8   7        0.98        1.45      4.03 o 
   3  -8   7      268.06      242.05     11.03 o 
   4  -8   7      165.58      138.13      8.65 o 
   5  -8   7      109.06      106.79     11.60 o 
  -1  -7   7      116.58      111.40     16.74 o 
   0  -7   7      116.18      114.78      4.85 o 
   1  -7   7       72.95       65.89      4.70 o 
   2  -7   7       13.89       14.19      3.20 o 
   3  -7   7      113.34      110.75      7.07 o 
   4  -7   7       14.28       16.43      3.87 o 
   5  -7   7     1502.67     1428.09     34.71 o 
   6  -7   7        6.85        7.71      4.34 o 
  -3  -6   7       97.94       84.99      7.39 o 
  -2  -6   7       46.03       45.86      6.45 o 
  -1  -6   7      165.99      171.17      5.57 o 
   0  -6   7      192.17      195.91      5.57 o 
   1  -6   7      108.09      111.04      4.27 o 
   2  -6   7      510.23      487.40     11.00 o 
   3  -6   7      180.59      181.32      6.07 o 
   4  -6   7      268.81      250.50      7.75 o 
   5  -6   7       98.63       95.90      6.36 o 
   6  -6   7       26.37       25.05      7.95 o 
  -4  -5   7      103.77       98.63      7.80 o 
  -3  -5   7       50.59       48.19      8.42 o 
  -2  -5   7       77.81       82.63      4.06 o 
  -1  -5   7       50.66       52.50      3.32 o 
   0  -5   7        6.21        6.09      1.66 o 
   1  -5   7       74.16       72.82      3.08 o 
   2  -5   7      409.37      405.64      7.89 o 
   3  -5   7       73.11       72.87      3.68 o 
   4  -5   7      739.63      722.01     17.88 o 
   5  -5   7      304.74      299.60     10.58 o 
   6  -5   7        9.38        5.88      4.43 o 
   7  -5   7      109.54       93.38     11.13 o 
  -4  -4   7       84.73       88.80      3.88 o 
  -3  -4   7      314.03      315.29      8.25 o 
  -2  -4   7      288.58      285.38      7.51 o 
  -1  -4   7       62.69       66.73      2.97 o 
   0  -4   7      109.74      110.36      3.87 o 
   1  -4   7     1165.06     1197.16     16.77 o 
   2  -4   7      716.80      681.01     11.34 o 
   3  -4   7      428.11      373.96      9.08 o 
   4  -4   7       17.47       16.82      2.84 o 
   5  -4   7       99.00      102.47      8.91 o 
   6  -4   7      282.85      270.00     12.44 o 
   7  -4   7        1.12        2.99      7.48 o 
  -5  -3   7       23.49       25.01      3.56 o 
  -4  -3   7       73.73       80.57      4.69 o 
  -3  -3   7      123.97      125.15      4.26 o 
  -2  -3   7       95.54       87.44      3.82 o 
  -1  -3   7        2.80        1.45      1.32 o 
   0  -3   7      140.20      143.62      3.89 o 
   1  -3   7      224.26      207.40      3.91 o 
   2  -3   7       33.48       32.89      1.62 o 
   3  -3   7      542.17      546.19      9.70 o 
   4  -3   7      224.98      224.70      5.63 o 
   5  -3   7      113.10      105.50      7.68 o 
   6  -3   7       46.24       45.63      9.35 o 
   7  -3   7       45.51       51.06     10.66 o 
  -6  -2   7       15.51       19.70      3.71 o 
  -5  -2   7      147.02      141.34      6.45 o 
  -4  -2   7      133.37      128.98      4.95 o 
  -3  -2   7        1.29        2.94      1.69 o 
  -2  -2   7      124.02      122.10      3.70 o 
  -1  -2   7     1049.77      990.51     15.42 o 
   0  -2   7     1230.04     1146.51     18.52 o 
   1  -2   7       53.26       39.21      1.83 o 
   2  -2   7       34.23       26.13      2.13 o 
   3  -2   7      147.27      144.82      4.08 o 
   4  -2   7      740.21      707.45     11.96 o 
   5  -2   7      240.28      222.39      8.48 o 
   6  -2   7       13.50        8.98      4.81 o 
  -6  -1   7      104.90      105.67     13.71 o 
  -5  -1   7      250.79      244.03     14.45 o 
  -4  -1   7       34.01       31.12      2.90 o 
  -3  -1   7       34.41       27.24      2.38 o 
  -2  -1   7       81.14       76.69      2.75 o 
  -1  -1   7      964.62      923.07     13.27 o 
   0  -1   7      586.77      531.76      7.81 o 
   1  -1   7      195.65      210.42      3.72 o 
   2  -1   7      268.02      261.80      5.09 o 
   3  -1   7      119.65      115.74      5.27 o 
   4  -1   7      403.72      381.23      7.68 o 
   5  -1   7      304.40      289.84     10.06 o 
   6  -1   7      226.37      227.96     12.16 o 
  -7   0   7        5.84        7.43      8.88 o 
  -6   0   7      129.12      125.21      6.64 o 
  -5   0   7       21.83       25.05      2.96 o 
  -4   0   7       17.13       18.54      2.34 o 
  -3   0   7      502.42      506.42     10.09 o 
  -2   0   7      237.48      224.34      4.67 o 
  -1   0   7        6.67        4.13      1.14 o 
   0   0   7      121.69      112.31      2.43 o 
   1   0   7      554.84      529.29      6.63 o 
   2   0   7      406.51      398.27      7.23 o 
   3   0   7      263.76      264.23      5.28 o 
   4   0   7       29.77       27.92      2.63 o 
   5   0   7      219.51      225.74      7.11 o 
   6   0   7      510.71      514.71     19.31 o 
  -7   1   7       56.97       42.29      5.93 o 
  -6   1   7       38.93       38.43      4.25 o 
  -5   1   7       48.42       51.15      3.70 o 
  -4   1   7      688.78      713.59     13.58 o 
  -3   1   7      655.75      649.66      9.58 o 
  -2   1   7      738.50      721.00     10.74 o 
  -1   1   7      241.52      201.83      3.85 o 
   0   1   7      483.31      447.96      6.17 o 
   1   1   7      550.90      514.86      7.96 o 
   2   1   7      154.06      158.38      3.80 o 
   3   1   7      861.28      868.78     12.79 o 
   4   1   7      336.33      349.50     10.98 o 
   5   1   7       97.91      105.75      6.59 o 
  -7   2   7      191.37      169.04     10.03 o 
  -6   2   7        1.10       -1.28      2.61 o 
  -5   2   7       28.38       30.00      3.23 o 
  -4   2   7      248.32      252.30      5.99 o 
  -3   2   7       70.52       63.63      4.14 o 
  -2   2   7      254.88      241.55      5.14 o 
  -1   2   7      628.57      577.05      8.80 o 
   0   2   7       51.56       53.20      2.43 o 
   1   2   7       48.98       50.20      2.06 o 
   2   2   7      224.38      228.63      4.63 o 
   3   2   7      173.20      162.10      5.80 o 
   4   2   7      269.56      278.60      8.29 o 
   5   2   7       49.21       55.22      7.01 o 
  -7   3   7      164.36      162.16      8.36 o 
  -6   3   7      347.74      346.93     14.00 o 
  -5   3   7      314.83      295.04     11.90 o 
  -4   3   7       43.09       33.35      3.47 o 
  -3   3   7      469.43      468.44      9.33 o 
  -2   3   7      805.42      760.70     17.52 o 
  -1   3   7      805.11      783.01     12.32 o 
   0   3   7      263.26      262.40      5.61 o 
   1   3   7      188.13      198.31      4.88 o 
   2   3   7      490.80      513.23     11.72 o 
   3   3   7      238.89      246.18     11.40 o 
   4   3   7       64.69       71.31      5.18 o 
  -7   4   7        6.49       -0.19      5.42 o 
  -6   4   7      173.19      159.90     13.09 o 
  -5   4   7      205.77      198.68      9.85 o 
  -4   4   7       62.77       63.75      4.12 o 
  -3   4   7      198.18      186.04      6.96 o 
  -2   4   7      213.50      218.24      7.86 o 
  -1   4   7       21.93       24.54      1.75 o 
   0   4   7      286.79      284.88      7.91 o 
   1   4   7      160.35      172.13      6.02 o 
   2   4   7       13.59       16.93      2.58 o 
   3   4   7       32.99       24.91      3.43 o 
  -6   5   7       21.09       17.95      6.36 o 
  -5   5   7      130.69      121.78      8.04 o 
  -4   5   7      533.11      524.20     17.61 o 
  -3   5   7      162.22      168.88     14.59 o 
  -2   5   7       69.96       67.68      5.39 o 
  -1   5   7       99.79      108.24      5.14 o 
   0   5   7      241.39      248.35      7.56 o 
   1   5   7      178.69      182.64      6.48 o 
   2   5   7       49.70       50.43      3.57 o 
  -5   6   7      108.32      100.62     11.41 o 
  -4   6   7      225.97      227.60     17.02 o 
  -3   6   7      113.38      122.41      9.19 o 
  -2   6   7       13.21        6.56      4.89 o 
  -1   6   7      129.60      136.98      7.32 o 
   0   6   7       12.72       12.07      2.99 o 
   1   6   7       13.47       10.67      2.99 o 
  -4   7   7        7.93        9.53      5.62 o 
  -3   7   7       78.02       75.59     20.57 o 
  -2   7   7       55.26       70.03      8.65 o 
  -1   7   7        8.88       14.96      8.23 o 
   1  -8   8        0.96        1.07      2.92 o 
   2  -8   8      334.84      315.81     10.55 o 
   3  -8   8      139.50      136.16      8.66 o 
   4  -8   8       89.27       81.47      7.21 o 
  -1  -7   8       15.40       16.91      4.45 o 
   0  -7   8       51.66       53.21      5.27 o 
   1  -7   8       48.45       43.59      4.28 o 
   2  -7   8       15.94       13.40      3.81 o 
   3  -7   8       30.37       30.15      3.91 o 
   4  -7   8      208.25      200.06      9.51 o 
   5  -7   8        1.28       -0.14      3.04 o 
  -2  -6   8       19.70       29.83      5.42 o 
  -1  -6   8       31.38       28.39      3.26 o 
   0  -6   8      221.73      237.17      7.99 o 
   1  -6   8      540.38      519.46     11.60 o 
   2  -6   8       29.16       30.48      3.09 o 
   3  -6   8       99.39       90.66      4.18 o 
   4  -6   8      127.33      126.86      5.58 o 
   5  -6   8       81.43       80.11      6.17 o 
   6  -6   8      126.62      126.17      9.37 o 
  -3  -5   8        0.75       -2.07      2.33 o 
  -2  -5   8       48.01       46.99      3.60 o 
  -1  -5   8       69.36       71.76      4.00 o 
   0  -5   8       22.47       23.20      2.43 o 
   1  -5   8       64.48       66.36      3.11 o 
   2  -5   8      357.72      363.35      8.04 o 
   3  -5   8       77.45       77.59      3.70 o 
   4  -5   8       30.14       34.67      4.30 o 
   5  -5   8        4.01        2.59      3.32 o 
   6  -5   8       70.79       68.43      9.72 o 
  -4  -4   8       62.51       69.12      4.76 o 
  -3  -4   8       65.31       60.95      5.12 o 
  -2  -4   8      149.38      150.87      5.49 o 
  -1  -4   8      131.98      137.31      4.55 o 
   0  -4   8       41.94       45.23      2.86 o 
   1  -4   8       62.95       61.36      2.88 o 
   2  -4   8      706.50      683.52     10.67 o 
   3  -4   8      210.67      190.47      4.58 o 
   4  -4   8       82.33       76.31      4.58 o 
   5  -4   8      102.43       95.38      7.05 o 
   6  -4   8      179.04      174.57      9.47 o 
  -5  -3   8       34.99       34.44      3.92 o 
  -4  -3   8        3.03        1.75      2.60 o 
  -3  -3   8      400.84      383.43      8.73 o 
  -2  -3   8      242.63      237.14      6.11 o 
  -1  -3   8       84.47       85.76      3.29 o 
   0  -3   8      303.45      291.89      6.22 o 
   1  -3   8      446.28      435.30      7.53 o 
   2  -3   8        2.11        1.90      1.34 o 
   3  -3   8      207.34      206.70      5.39 o 
   4  -3   8      385.43      374.71     11.77 o 
   5  -3   8      292.74      293.86     12.00 o 
   6  -3   8      136.30      135.77     14.21 o 
  -6  -2   8       35.88       32.29      4.34 o 
  -5  -2   8      115.44      113.79      6.77 o 
  -4  -2   8       11.95       11.52      2.42 o 
  -3  -2   8        6.96       10.24      2.12 o 
  -2  -2   8       73.71       78.86      4.13 o 
  -1  -2   8      306.88      296.16      6.59 o 
   0  -2   8      663.90      634.78      9.88 o 
   1  -2   8      258.95      242.90      4.70 o 
   2  -2   8        4.01        1.68      1.37 o 
   3  -2   8      258.57      254.37      5.80 o 
   4  -2   8      426.18      394.34      9.10 o 
   5  -2   8      380.81      375.44     11.91 o 
   6  -2   8      122.13      130.20     15.43 o 
  -6  -1   8      136.94      141.96      7.30 o 
  -5  -1   8      252.38      261.78      9.20 o 
  -4  -1   8      463.56      448.34     10.79 o 
  -3  -1   8       25.71       22.76      2.39 o 
  -2  -1   8      234.25      231.16      5.52 o 
  -1  -1   8     1363.53     1310.97     17.24 o 
   0  -1   8      964.98      889.21     12.94 o 
   1  -1   8      194.43      177.04      4.06 o 
   2  -1   8     1184.16     1186.40     19.78 o 
   3  -1   8      260.80      263.95      6.51 o 
   4  -1   8      309.18      310.31      7.68 o 
   5  -1   8      279.98      289.26     10.38 o 
   6  -1   8      152.25      137.58     10.31 o 
  -6   0   8       72.29       67.97     10.01 o 
  -5   0   8        4.93        3.42      2.37 o 
  -4   0   8      103.40      118.20      6.83 o 
  -3   0   8      336.78      328.26      7.66 o 
  -2   0   8      202.71      202.81      4.63 o 
  -1   0   8      178.18      172.13      4.36 o 
   0   0   8       91.44       89.76      2.43 o 
   1   0   8      249.23      244.71      4.20 o 
   2   0   8      598.35      572.86      9.92 o 
   3   0   8       75.63       73.89      4.42 o 
   4   0   8       72.27       70.52      3.78 o 
   5   0   8       41.99       40.00      6.12 o 
  -7   1   8      152.10      137.57     15.99 o 
  -6   1   8      113.18      116.33      6.48 o 
  -5   1   8      114.38      104.49      5.86 o 
  -4   1   8      171.45      164.13      5.37 o 
  -3   1   8     1015.75     1020.15     14.07 o 
  -2   1   8      866.20      844.61     11.77 o 
  -1   1   8      258.51      238.68      4.76 o 
   0   1   8      516.74      496.81      6.90 o 
   1   1   8     1417.71     1410.13     19.18 o 
   2   1   8      121.68      125.19      3.65 o 
   3   1   8      435.57      447.38     15.76 o 
   4   1   8      194.87      198.86      7.09 o 
   5   1   8       62.62       63.30      5.98 o 
  -7   2   8       76.42       64.70      6.88 o 
  -6   2   8       13.04       12.02      3.41 o 
  -5   2   8      141.48      131.01      6.47 o 
  -4   2   8      231.64      235.23      7.35 o 
  -3   2   8      209.57      211.23      5.06 o 
  -2   2   8      480.11      461.93      7.81 o 
  -1   2   8      255.43      242.73      5.38 o 
   0   2   8       98.58      101.75      2.84 o 
   1   2   8       79.43       84.16      2.81 o 
   2   2   8       41.37       47.66      2.83 o 
   3   2   8      168.65      176.16     10.45 o 
   4   2   8       28.74       26.86      3.79 o 
  -7   3   8      153.01      155.27      8.25 o 
  -6   3   8      100.70       85.15      5.99 o 
  -5   3   8       92.94       77.71      6.55 o 
  -4   3   8      180.79      169.69      8.46 o 
  -3   3   8      159.70      166.40      4.57 o 
  -2   3   8      471.81      470.98      9.53 o 
  -1   3   8      635.88      633.85      9.77 o 
   0   3   8      150.34      154.54      3.76 o 
   1   3   8       10.32        9.81      2.30 o 
   2   3   8      288.90      307.48      9.13 o 
   3   3   8       86.65       85.91      5.05 o 
   4   3   8       48.86       44.82      6.23 o 
  -6   4   8      274.43      245.74     16.83 o 
  -5   4   8      252.87      227.41     15.15 o 
  -4   4   8      189.60      179.61      7.90 o 
  -3   4   8      187.08      193.38     12.16 o 
  -2   4   8       53.26       54.52      3.62 o 
  -1   4   8       74.60       82.68      4.53 o 
   0   4   8      215.88      206.75      6.83 o 
   1   4   8       91.17       92.26      4.46 o 
   2   4   8       27.11       29.91      3.25 o 
   3   4   8        1.20       -0.28      3.62 o 
  -6   5   8       21.85       10.85      5.98 o 
  -5   5   8      196.18      170.19     15.15 o 
  -4   5   8      175.90      190.57     16.08 o 
  -3   5   8      118.28      136.34     13.84 o 
  -2   5   8        0.97        2.65      4.45 o 
  -1   5   8       22.60       22.77      5.87 o 
   0   5   8       31.89       32.07      3.89 o 
   1   5   8      274.79      273.74      8.59 o 
   2   5   8        5.60        3.33      4.22 o 
  -5   6   8      108.54       93.51     11.97 o 
  -4   6   8       88.26       82.29     11.97 o 
  -3   6   8       50.16       39.76     12.62 o 
  -2   6   8       49.49       52.23      7.41 o 
  -1   6   8       98.33      108.15      6.92 o 
   0   6   8       10.80        7.48      3.26 o 
  -3   7   8        1.87       -0.75      7.29 o 
   2  -8   9       47.24       54.76      5.16 o 
   3  -8   9      128.73      136.90     12.53 o 
  -1  -7   9       44.88       46.31      4.83 o 
   0  -7   9       58.15       59.84      4.70 o 
   1  -7   9        8.36       12.28      3.41 o 
   2  -7   9      101.31      107.08      5.97 o 
   3  -7   9        3.18        2.02      3.49 o 
   4  -7   9        6.57        1.12      5.61 o 
   5  -7   9      179.06      171.40     12.72 o 
  -2  -6   9        5.51        4.39      3.73 o 
  -1  -6   9        1.64       -1.53      2.33 o 
   0  -6   9      187.05      193.76      7.58 o 
   1  -6   9      169.95      166.07      5.87 o 
   2  -6   9       80.81       84.31      4.44 o 
   3  -6   9       12.23        7.48      2.33 o 
   4  -6   9      156.10      152.57      8.68 o 
   5  -6   9       41.63       43.06      5.32 o 
   6  -6   9      340.86      339.27     15.28 o 
  -3  -5   9       45.79       52.72      4.36 o 
  -2  -5   9      109.17      113.32      5.76 o 
  -1  -5   9       71.87       66.45      4.53 o 
   0  -5   9       36.73       36.50      3.14 o 
   1  -5   9      297.70      291.56      8.10 o 
   2  -5   9       94.19       88.48      4.11 o 
   3  -5   9      449.43      448.38      9.43 o 
   4  -5   9      192.92      205.35      9.96 o 
   5  -5   9       12.40       12.40      3.95 o 
   6  -5   9      135.28      140.88     13.28 o 
  -4  -4   9       11.62       11.62      3.56 o 
  -3  -4   9       27.29       26.93      3.57 o 
  -2  -4   9       45.99       45.92      4.04 o 
  -1  -4   9      189.61      189.70      6.22 o 
   0  -4   9       17.85       20.70      2.97 o 
   1  -4   9      106.71      103.75      3.89 o 
   2  -4   9      284.12      270.07      6.52 o 
   3  -4   9      334.91      338.11     11.23 o 
   4  -4   9       31.80       36.66      4.24 o 
   5  -4   9      331.57      321.83     13.17 o 
   6  -4   9       47.03       48.54      5.71 o 
  -5  -3   9       94.95      106.60      8.51 o 
  -4  -3   9       47.51       50.61      4.51 o 
  -3  -3   9      303.63      296.00      9.52 o 
  -2  -3   9      230.68      215.54      6.07 o 
  -1  -3   9      260.48      264.96      6.27 o 
   0  -3   9      670.42      681.10     11.85 o 
   1  -3   9      410.11      404.32      7.91 o 
   2  -3   9      844.30      841.31     12.96 o 
   3  -3   9      229.87      232.57      5.86 o 
   4  -3   9      233.82      219.62      7.17 o 
   5  -3   9      454.33      433.09     12.68 o 
   6  -3   9      167.10      189.26     16.83 o 
  -5  -2   9       74.97       69.45      5.35 o 
  -4  -2   9       21.09       17.11      3.24 o 
  -3  -2   9        6.24        4.19      2.25 o 
  -2  -2   9      252.16      249.16      6.84 o 
  -1  -2   9      316.87      306.13      6.69 o 
   0  -2   9      690.94      670.29     10.62 o 
   1  -2   9      104.24      105.55      3.37 o 
   2  -2   9        7.25        4.87      1.60 o 
   3  -2   9       84.47       87.81      3.55 o 
   4  -2   9      509.04      482.90     17.78 o 
   5  -2   9       13.33       32.01      9.04 o 
   6  -2   9       34.64       27.25      6.46 o 
  -6  -1   9      250.35      248.55     12.25 o 
  -5  -1   9      154.46      148.14     10.66 o 
  -4  -1   9      231.59      234.29      7.36 o 
  -3  -1   9       35.42       35.45      2.86 o 
  -2  -1   9      318.31      322.10      7.54 o 
  -1  -1   9     1272.24     1231.14     16.60 o 
   0  -1   9     1165.57     1110.10     16.32 o 
   1  -1   9      662.48      659.61      9.62 o 
   2  -1   9       84.43       81.82      3.64 o 
   3  -1   9      210.65      212.86      6.02 o 
   4  -1   9      344.50      334.29     12.05 o 
   5  -1   9      170.76      171.06      8.47 o 
   6  -1   9       98.30       95.46     10.01 o 
  -6   0   9       87.30       73.45      6.79 o 
  -5   0   9       23.49       27.67      3.43 o 
  -4   0   9      190.52      187.00      6.54 o 
  -3   0   9      915.09      805.37     18.59 o 
  -2   0   9      223.97      217.57      5.04 o 
  -1   0   9      156.79      149.41      3.97 o 
   0   0   9        7.90       10.36      1.41 o 
   1   0   9      327.74      318.46      5.48 o 
   2   0   9      471.96      488.77     15.23 o 
   3   0   9       60.21       61.42      4.07 o 
   4   0   9       29.26       34.62      3.94 o 
   5   0   9       76.80       90.75     13.34 o 
  -6   1   9        6.11        1.98      2.99 o 
  -5   1   9       22.34       22.58      3.61 o 
  -4   1   9      164.14      164.40      6.05 o 
  -3   1   9      811.95      808.60     11.84 o 
  -2   1   9      647.01      634.41     10.37 o 
  -1   1   9      143.68      137.75      3.66 o 
   0   1   9        1.50        3.29      1.30 o 
   1   1   9       65.73       63.03      2.64 o 
   2   1   9      305.60      307.34      8.08 o 
   3   1   9      283.30      278.94      8.13 o 
   4   1   9       78.21       84.16      4.69 o 
   5   1   9       18.57       21.57      5.05 o 
  -6   2   9       36.47       36.79      4.56 o 
  -5   2   9      314.24      302.44     16.17 o 
  -4   2   9      597.87      547.53     13.00 o 
  -3   2   9       38.72       39.70      2.37 o 
  -2   2   9      343.93      350.02      6.64 o 
  -1   2   9      137.06      134.96      4.01 o 
   0   2   9      344.34      346.06      5.90 o 
   1   2   9       64.93       76.10      3.61 o 
   2   2   9        5.54        4.12      2.02 o 
   3   2   9      129.21      132.99      7.86 o 
   4   2   9      242.41      254.37     13.57 o 
  -6   3   9      181.41      177.57     10.44 o 
  -5   3   9      175.34      170.70      7.76 o 
  -4   3   9       85.09       85.18      5.39 o 
  -3   3   9       36.79       39.00      3.04 o 
  -2   3   9       44.25       39.72      2.88 o 
  -1   3   9        8.94        6.77      1.79 o 
   0   3   9       91.24       95.53      3.72 o 
   1   3   9       67.16       71.32      4.00 o 
   2   3   9       92.53       89.70      5.18 o 
   3   3   9       28.29       31.04      3.94 o 
  -6   4   9      359.75      341.52     21.13 o 
  -5   4   9      262.70      256.22     15.24 o 
  -4   4   9        1.10       -0.41      3.06 o 
  -3   4   9      239.66      239.33     10.56 o 
  -2   4   9       22.15       28.76      4.79 o 
  -1   4   9      245.96      253.91      7.93 o 
   0   4   9       81.71       85.73      4.49 o 
   1   4   9       95.76      100.11      5.21 o 
   2   4   9      226.82      243.58      8.28 o 
  -4   5   9       92.85      122.50     14.21 o 
  -3   5   9        1.28       -3.39      3.39 o 
  -2   5   9      102.37      102.79      8.84 o 
  -1   5   9      180.98      193.11      9.55 o 
   0   5   9      105.18      117.77      8.30 o 
   1   5   9      121.59      128.64      8.18 o 
  -4   6   9      262.76      255.93     13.52 o 
  -3   6   9       10.61        9.27      5.40 o 
  -2   6   9      185.10      183.03     10.10 o 
  -1   6   9       15.21       16.88      4.31 o 
   0  -7  10       18.40       16.09      3.51 o 
   1  -7  10       28.12       28.44      5.24 o 
   2  -7  10      285.10      267.50     12.07 o 
   3  -7  10       84.22       87.52     10.29 o 
   4  -7  10      100.56      121.19     12.72 o 
  -2  -6  10       52.63       43.57      7.93 o 
  -1  -6  10       18.36       19.37      3.41 o 
   0  -6  10      262.02      262.02      9.18 o 
   1  -6  10      187.34      188.23      7.72 o 
   2  -6  10       19.20       23.34      6.49 o 
   3  -6  10       63.45       55.32      6.09 o 
   4  -6  10       32.54       45.39      5.15 o 
   5  -6  10      254.29      255.48     11.54 o 
  -3  -5  10       79.84       84.46      6.68 o 
  -2  -5  10       65.94       65.79      4.81 o 
  -1  -5  10       58.03       59.15      9.89 o 
   0  -5  10      143.82      152.62      5.84 o 
   1  -5  10     1059.55     1047.38     20.97 o 
   2  -5  10      280.87      332.79     15.72 o 
   3  -5  10      291.54      319.18     10.72 o 
   4  -5  10      100.91      118.19      6.92 o 
   5  -5  10       55.20       54.49      8.23 o 
   6  -5  10      183.30      173.18     13.65 o 
  -4  -4  10        2.03       -0.08      2.87 o 
  -3  -4  10        4.26       -0.18      2.65 o 
  -2  -4  10      556.37      541.81     14.50 o 
  -1  -4  10      325.55      329.19     12.12 o 
   0  -4  10        6.02        9.68      2.37 o 
   1  -4  10       18.48       22.65      2.84 o 
   2  -4  10      324.21      320.78     10.18 o 
   3  -4  10      224.52      228.82     12.98 o 
   4  -4  10       85.33       83.56      5.78 o 
   5  -4  10        1.32        1.17      6.36 o 
   6  -4  10       24.41       20.47      4.78 o 
  -5  -3  10        3.12        3.72      3.34 o 
  -4  -3  10       36.26       33.84      4.30 o 
  -3  -3  10      152.56      143.38      6.76 o 
  -2  -3  10      246.41      250.44      7.58 o 
  -1  -3  10      459.88      466.87      9.25 o 
   0  -3  10     1602.46     1588.33     24.42 o 
   1  -3  10        6.73        8.09     11.13 o 
   2  -3  10      133.40      133.74      4.20 o 
   3  -3  10      108.22      124.67      8.83 o 
   4  -3  10      296.58      269.93      9.63 o 
   5  -3  10      428.17      414.44     14.22 o 
   6  -3  10      111.68      114.27     14.03 o 
  -5  -2  10       26.17       23.65      4.14 o 
  -4  -2  10       48.48       51.18      4.60 o 
  -3  -2  10      765.48      719.56     15.64 o 
  -2  -2  10       58.60       61.08      3.64 o 
  -1  -2  10      135.82      136.03      4.48 o 
   0  -2  10      492.05      489.07      8.62 o 
   1  -2  10      285.01      287.30      6.60 o 
   2  -2  10       16.54       20.05      2.16 o 
   3  -2  10        9.09       15.40      3.13 o 
   4  -2  10      121.66      115.77      8.98 o 
   5  -2  10      160.18      165.95      8.57 o 
  -6  -1  10       20.89       27.09      5.08 o 
  -5  -1  10      214.31      190.56      9.76 o 
  -4  -1  10      167.85      163.99      6.35 o 
  -3  -1  10       47.41       43.43      4.86 o 
  -2  -1  10      267.03      248.32      6.65 o 
  -1  -1  10     1041.12      997.45     14.10 o 
   0  -1  10      232.08      231.63      6.40 o 
   1  -1  10      205.83      202.68      4.48 o 
   2  -1  10       94.89       95.44      5.47 o 
   3  -1  10      240.38      244.90     15.62 o 
   4  -1  10      190.17      209.53      9.36 o 
   5  -1  10       30.02       31.52      5.18 o 
  -6   0  10       29.95       25.20      7.11 o 
  -5   0  10      152.92      154.83      7.36 o 
  -4   0  10      942.65      876.54     21.36 o 
  -3   0  10       45.31       48.42      3.63 o 
  -2   0  10      320.56      304.89      6.41 o 
  -1   0  10      145.89      149.48      4.12 o 
   0   0  10       93.39       99.01      4.47 o 
   1   0  10      229.28      228.60      5.03 o 
   2   0  10      224.99      266.27     10.06 o 
   3   0  10      266.90      258.51      8.07 o 
   4   0  10       61.71       69.18      6.78 o 
   5   0  10       23.98       26.02      5.35 o 
  -6   1  10       91.09       80.31      6.14 o 
  -5   1  10        4.74        1.47      2.87 o 
  -4   1  10       92.50       90.62      5.60 o 
  -3   1  10      532.76      531.04     12.60 o 
  -2   1  10      170.70      168.01      4.17 o 
  -1   1  10     1154.45     1087.82     15.78 o 
   0   1  10      325.85      335.38      6.27 o 
   1   1  10      109.18      123.42      4.13 o 
   2   1  10      300.48      318.76      8.68 o 
   3   1  10       96.35      106.50      9.53 o 
   4   1  10        3.09        3.86      2.77 o 
  -6   2  10      137.07      115.43      7.04 o 
  -5   2  10      404.77      388.35     12.36 o 
  -4   2  10       10.14        5.89      2.84 o 
  -3   2  10      298.00      301.41      8.81 o 
  -2   2  10      129.14      134.42      4.32 o 
  -1   2  10      306.15      303.82      6.02 o 
   0   2  10      205.82      206.37      5.05 o 
   1   2  10       70.05       78.57      3.79 o 
   2   2  10      318.20      354.91     10.82 o 
   3   2  10      180.19      180.14      8.94 o 
   4   2  10      104.03      113.57     10.51 o 
  -6   3  10       76.61       79.24     16.93 o 
  -5   3  10      171.03      162.95     12.44 o 
  -4   3  10       53.60       61.27      6.21 o 
  -3   3  10       39.66       33.05      3.22 o 
  -2   3  10      203.49      178.79     13.09 o 
  -1   3  10     1468.12     1466.60     27.26 o 
   0   3  10       58.90       60.95      3.33 o 
   1   3  10       95.54      114.18      4.25 o 
   2   3  10        7.86        7.68      4.08 o 
   3   3  10        5.11        2.87      4.17 o 
  -6   4  10      179.93      173.01     10.94 o 
  -5   4  10        9.77        1.19      3.91 o 
  -4   4  10      248.77      238.61     11.50 o 
  -3   4  10       27.34       37.03      7.67 o 
  -2   4  10      160.54      167.85      8.85 o 
  -1   4  10       83.43       95.59      5.51 o 
   0   4  10      182.54      201.70      7.52 o 
   1   4  10      415.71      415.44     11.35 o 
   2   4  10       40.62       46.31      5.72 o 
  -5   5  10       25.98       43.20      9.72 o 
  -4   5  10       19.77       23.44      5.99 o 
  -3   5  10       34.46       45.41      5.47 o 
  -2   5  10      853.33      819.85     20.96 o 
  -1   5  10        5.65        3.97      6.34 o 
   0   5  10      145.26      154.17      7.10 o 
  -3   6  10      141.56      144.62     10.42 o 
  -2   6  10       37.58       42.08      9.35 o 
   0  -7  11        0.94        0.60      3.23 o 
   1  -7  11     1066.62     1029.72     30.52 o 
   2  -7  11      127.30      196.93     14.59 o 
   3  -7  11        8.48       14.96      6.73 o 
   4  -7  11       43.78       40.58      8.98 o 
  -1  -6  11       83.15       93.46      5.97 o 
   0  -6  11       72.86       77.38      5.60 o 
   1  -6  11      169.58      171.78     10.78 o 
   2  -6  11       53.04       60.00      6.36 o 
   3  -6  11       87.76       85.07      6.36 o 
   4  -6  11        7.97        2.92      3.85 o 
   5  -6  11       97.55       91.51      8.85 o 
  -3  -5  11       56.54       61.35      6.48 o 
  -2  -5  11       80.74       91.24      6.88 o 
  -1  -5  11       21.70       22.13      3.54 o 
   0  -5  11     1565.22     1536.94     29.26 o 
   1  -5  11       13.90       12.29      7.67 o 
   2  -5  11       25.83       25.72      4.87 o 
   3  -5  11      222.04      219.08      9.12 o 
   4  -5  11      111.03      118.32      7.15 o 
   5  -5  11       69.44       83.51      7.99 o 
  -4  -4  11        2.09        3.43      3.22 o 
  -3  -4  11      367.82      367.76     13.34 o 
  -2  -4  11      282.64      285.51      9.86 o 
  -1  -4  11      130.26      134.54      5.71 o 
   0  -4  11       39.30       45.84      3.76 o 
   1  -4  11       24.80       23.97      3.10 o 
   2  -4  11      287.22      279.90      9.77 o 
   3  -4  11       13.48       18.83      4.04 o 
   4  -4  11      221.98      245.33     11.85 o 
   5  -4  11       23.93       23.88      5.44 o 
  -4  -3  11       17.14       12.93      3.74 o 
  -3  -3  11      100.60       96.40      7.78 o 
  -2  -3  11      167.22      162.38      6.24 o 
  -1  -3  11     1161.44     1154.48     22.81 o 
   0  -3  11      645.14      625.87     13.95 o 
   1  -3  11       54.63       93.38      4.73 o 
   2  -3  11      166.07      165.41      6.45 o 
   3  -3  11       69.13       78.40      7.55 o 
   4  -3  11      209.16      192.73      9.60 o 
   5  -3  11      273.37      276.41     20.38 o 
  -5  -2  11       61.07       58.66      8.70 o 
  -4  -2  11      559.19      540.02     15.45 o 
  -3  -2  11       64.40       71.84      4.51 o 
  -2  -2  11       30.40       34.17      3.32 o 
  -1  -2  11      166.47      172.35      5.59 o 
   0  -2  11      444.55      434.79      8.74 o 
   1  -2  11      302.11      314.65      8.56 o 
   2  -2  11        6.83        1.30      2.44 o 
   3  -2  11      426.41      429.97     12.60 o 
   4  -2  11      194.85      199.43     20.20 o 
   5  -2  11      131.37      128.33     12.06 o 
  -5  -1  11      145.08      156.94      9.27 o 
  -4  -1  11      142.71      143.63      7.00 o 
  -3  -1  11       38.30       39.26      4.03 o 
  -2  -1  11      123.85      123.58      8.42 o 
  -1  -1  11      935.83      922.67     15.33 o 
   0  -1  11      656.83      685.97     11.21 o 
   1  -1  11      191.10      192.69      4.85 o 
   2  -1  11       65.61       68.90      4.05 o 
   3  -1  11      152.02      146.19     11.41 o 
   4  -1  11       53.95       53.50      6.04 o 
   5  -1  11       47.92       59.98      6.65 o 
  -6   0  11       53.75       49.07      6.40 o 
  -5   0  11      307.63      286.47     10.47 o 
  -4   0  11       11.20       13.09      3.38 o 
  -3   0  11      137.77      130.81     13.07 o 
  -2   0  11      273.76      267.15      8.10 o 
  -1   0  11      178.19      173.57      4.65 o 
   0   0  11       52.37       60.16      2.18 o 
   1   0  11      169.17      185.25      5.19 o 
   2   0  11     1285.93     1204.17     35.48 o 
   3   0  11      133.93      136.31      8.06 o 
   4   0  11       29.20       31.88      5.97 o 
  -6   1  11       67.31       57.31      5.74 o 
  -5   1  11        6.31        5.42      3.27 o 
  -4   1  11       51.06       48.37      6.14 o 
  -3   1  11      169.76      184.13      7.83 o 
  -2   1  11      125.97      117.52      4.78 o 
  -1   1  11      909.10      905.40     14.30 o 
   1   1  11      148.15      150.80      5.37 o 
   2   1  11      207.10      208.12      8.16 o 
   3   1  11       34.26       39.55      8.09 o 
   4   1  11        7.96        9.15      5.06 o 
  -6   2  11       99.42       81.85      8.05 o 
  -5   2  11        1.26       -0.68      2.98 o 
  -4   2  11       94.10      105.98      6.47 o 
  -3   2  11      155.42      163.34     11.80 o 
  -2   2  11      156.59      171.22      5.99 o 
  -1   2  11      172.14      183.68      6.11 o 
   0   2  11      397.57      404.73      9.83 o 
   1   2  11      423.33      406.79     11.47 o 
   2   2  11        1.26        4.39      2.67 o 
   3   2  11       86.18       95.14      9.99 o 
  -6   3  11       93.27       79.48     11.03 o 
  -5   3  11      182.94      196.71     24.50 o 
  -4   3  11       36.68       43.94      6.04 o 
  -3   3  11        5.07        1.47      3.11 o 
  -2   3  11     1037.92     1041.22     33.88 o 
  -1   3  11      169.10      237.75     12.06 o 
   0   3  11      235.69      243.81      6.92 o 
   1   3  11       45.63       45.41      3.60 o 
   2   3  11        5.78        1.85      4.24 o 
  -5   4  11      121.05       94.44     12.53 o 
  -4   4  11       96.22      104.92     12.16 o 
  -3   4  11       55.08       60.27      8.04 o 
  -2   4  11       75.62       82.52      6.18 o 
  -1   4  11      208.64      235.71      9.47 o 
   0   4  11      100.14       94.11      5.78 o 
   1   4  11        3.20        4.33      3.38 o 
  -4   5  11      172.28      169.87     11.71 o 
  -3   5  11      641.00      636.42     24.73 o 
  -2   5  11       10.32       34.84      5.34 o 
  -1   5  11       32.88       34.86      4.63 o 
   2  -7  12        3.94        3.18      5.80 o 
  -1  -6  12       15.55       12.22      3.68 o 
   0  -6  12       96.11       95.13      6.28 o 
   1  -6  12       54.80       51.89      7.67 o 
   2  -6  12      246.45      241.81     16.46 o 
   3  -6  12       49.91       44.87      5.69 o 
   4  -6  12       82.28       76.17      6.69 o 
  -2  -5  12       10.85       13.57      3.66 o 
  -1  -5  12      246.89      237.97      9.05 o 
   0  -5  12       84.95       78.73      5.54 o 
   1  -5  12        2.09        3.03      2.82 o 
   2  -5  12       72.32       86.18      6.13 o 
   3  -5  12      118.65      121.84      7.26 o 
   4  -5  12       98.43      112.14      9.13 o 
  -3  -4  12       26.14       23.12      4.13 o 
  -2  -4  12      176.70      170.84      7.76 o 
  -1  -4  12      154.26      168.81      6.58 o 
   0  -4  12       21.10       24.53      3.73 o 
   1  -4  12       80.86       80.76      8.54 o 
   2  -4  12        8.52       10.97      3.66 o 
   3  -4  12      768.62      736.97     19.14 o 
   4  -4  12      240.71      265.09     16.18 o 
   5  -4  12        5.30        0.84      4.35 o 
  -4  -3  12       13.07        5.21      3.91 o 
  -3  -3  12       16.07       16.43      3.85 o 
  -2  -3  12      160.98      166.07      6.59 o 
  -1  -3  12       63.45       56.11      4.09 o 
   0  -3  12       44.18       44.38      4.29 o 
   1  -3  12      117.79      126.61      6.65 o 
   2  -3  12      107.57      107.87      6.33 o 
   3  -3  12       72.51       67.49      6.65 o 
   4  -3  12      155.95      162.90      8.99 o 
   5  -3  12        9.59       15.90      8.98 o 
  -4  -2  12       58.63       51.78      6.06 o 
  -3  -2  12      104.13       98.93      6.02 o 
  -2  -2  12       16.33       21.54      3.11 o 
  -1  -2  12      118.69      118.00      5.32 o 
   0  -2  12      385.84      389.36     11.69 o 
   1  -2  12      243.15      273.75      7.45 o 
   2  -2  12      582.62      532.72     12.93 o 
   3  -2  12       57.11       54.33      4.94 o 
   4  -2  12       81.91       83.04     12.34 o 
   5  -2  12      346.50      338.31     23.94 o 
  -5  -1  12      102.84      101.96      8.07 o 
  -4  -1  12      119.93      122.34      6.83 o 
  -3  -1  12       36.32       37.82      4.20 o 
  -2  -1  12       15.18       17.00      3.33 o 
  -1  -1  12      259.02      254.60      7.95 o 
   0  -1  12      441.24      444.98     11.21 o 
   1  -1  12      229.45      222.33      6.41 o 
   2  -1  12       89.29       97.15     11.17 o 
   3  -1  12      107.94       94.97      9.37 o 
   4  -1  12       10.13       12.63      5.00 o 
  -5   0  12       75.70       82.42      6.27 o 
  -4   0  12       57.75       71.60      5.62 o 
  -3   0  12       70.38       76.32      5.40 o 
  -2   0  12      304.36      310.33     10.23 o 
  -1   0  12      147.70      149.29      5.86 o 
   0   0  12      164.20      171.48      5.41 o 
   1   0  12      445.62      401.36     15.61 o 
   2   0  12      136.88      128.86     11.97 o 
   3   0  12      117.28      112.29     14.40 o 
   4   0  12      103.82      112.55      8.81 o 
  -5   1  12       30.75       29.66      4.71 o 
  -4   1  12       61.01       59.86      5.44 o 
  -3   1  12      304.86      318.51     10.80 o 
  -2   1  12      546.94      534.79     12.97 o 
  -1   1  12      287.35      299.84      8.45 o 
   0   1  12       72.55       80.87      4.01 o 
   1   1  12      120.92      134.86      9.36 o 
   2   1  12      189.76      202.92     11.77 o 
   3   1  12       10.12        7.03      4.74 o 
  -5   2  12        8.72        8.13      4.83 o 
  -4   2  12       72.32       74.03      7.60 o 
  -3   2  12      181.19      189.37     10.44 o 
  -2   2  12       72.51       78.51      5.75 o 
  -1   2  12      259.65      279.45     12.13 o 
   0   2  12      143.91      153.53      6.80 o 
   1   2  12        3.11       11.56      3.40 o 
   2   2  12       11.78       15.39      5.45 o 
  -5   3  12      234.07      248.26     39.37 o 
  -4   3  12      197.77      201.47     11.31 o 
  -3   3  12       47.49       51.43      9.35 o 
  -2   3  12      188.29      210.81     18.55 o 
  -1   3  12      174.29      194.41      8.28 o 
   0   3  12      185.79      199.44     14.36 o 
   1   3  12       60.96       71.53      5.15 o 
  -4   4  12       68.05       66.39     11.03 o 
  -3   4  12        9.51       10.83      6.27 o 
  -2   4  12       69.00       79.95      9.23 o 
  -1   4  12        4.11        2.88      4.10 o 
   0   4  12        6.40        6.28      3.42 o 
   0  -6  13       18.26       21.07      5.03 o 
   1  -6  13      116.19      123.51     13.65 o 
   2  -6  13      136.26      139.89     13.65 o 
   3  -6  13       82.14       78.48      6.74 o 
  -2  -5  13        0.97        7.52      4.03 o 
  -1  -5  13        1.09       -0.11      3.35 o 
   0  -5  13       44.66       44.41      5.62 o 
   1  -5  13       20.90       20.10      3.99 o 
   2  -5  13       90.35       95.87      8.05 o 
   3  -5  13      126.82      132.81      7.95 o 
   4  -5  13      108.33      105.70     15.34 o 
  -3  -4  13       53.58       57.63      6.42 o 
  -2  -4  13       45.77       47.02      5.80 o 
  -1  -4  13      169.09      173.31      7.94 o 
   0  -4  13       69.19       79.02      5.79 o 
   1  -4  13      119.32      124.71      6.99 o 
   2  -4  13      189.51      182.36      8.63 o 
   3  -4  13      384.37      397.48     15.95 o 
   4  -4  13      114.33      114.12     19.64 o 
  -3  -3  13        1.46        1.98      3.73 o 
  -2  -3  13      278.36      281.04     10.23 o 
  -1  -3  13      155.50      154.27      7.38 o 
   0  -3  13       70.96       67.08      5.32 o 
   1  -3  13      215.56      213.31     10.52 o 
   2  -3  13      120.63      112.69      8.58 o 
   3  -3  13       87.76       93.50     19.73 o 
   4  -3  13       16.35       10.59      4.33 o 
  -4  -2  13       92.05       91.75      7.85 o 
  -3  -2  13       25.71       24.61      4.14 o 
  -2  -2  13       93.84      102.73      6.24 o 
  -1  -2  13       80.40       86.13      7.03 o 
   0  -2  13      484.44      506.81     14.77 o 
   1  -2  13      231.38      232.39      7.60 o 
   2  -2  13      116.38      112.80      7.86 o 
   3  -2  13        6.08       11.31      8.98 o 
   4  -2  13      119.38      108.66     14.40 o 
  -4  -1  13      197.60      213.92      9.13 o 
  -3  -1  13      429.88      448.15     13.69 o 
  -2  -1  13        8.09       12.03      3.24 o 
  -1  -1  13      170.81      167.32      7.45 o 
   0  -1  13      532.75      556.78     31.48 o 
   1  -1  13      199.74      200.13      7.15 o 
   2  -1  13      125.28      124.22     10.14 o 
   3  -1  13       46.22       47.38      8.01 o 
   4  -1  13       87.57       80.22      9.91 o 
  -5   0  13       66.83       81.49      6.95 o 
  -4   0  13       26.84       28.40      4.46 o 
  -3   0  13      168.89      179.29      8.19 o 
  -2   0  13      119.57      130.10      6.69 o 
  -1   0  13      177.80      170.57      9.23 o 
   0   0  13        1.40        7.11      2.55 o 
   1   0  13       68.43       66.74      5.38 o 
   2   0  13       67.81       67.32      8.20 o 
   3   0  13      130.87      137.69      9.24 o 
  -5   1  13       91.19       98.77      9.44 o 
  -4   1  13      129.79      122.20      9.39 o 
  -3   1  13       24.70       28.50      5.68 o 
  -2   1  13      506.50      504.41     20.67 o 
  -1   1  13      254.60      268.26      7.04 o 
   0   1  13       27.59       35.21      8.04 o 
   1   1  13      106.11      108.53      9.11 o 
   2   1  13      105.83      115.72     10.03 o 
   3   1  13       97.98      104.54     15.52 o 
  -5   2  13        9.69        5.39      6.45 o 
  -4   2  13       96.02      102.64      8.79 o 
  -3   2  13       31.92       33.44      5.78 o 
  -2   2  13       41.14       47.16      4.55 o 
  -1   2  13       10.21       16.77      3.44 o 
   0   2  13      117.57      122.38      9.10 o 
   1   2  13        7.41        7.23      4.71 o 
   2   2  13       11.01       13.00      5.09 o 
  -4   3  13        5.69        1.12      6.73 o 
  -3   3  13      141.29      138.21     14.59 o 
  -2   3  13       36.95       53.28      5.34 o 
  -1   3  13       76.69       93.11      9.12 o 
   0   3  13      134.52      128.48      8.41 o 
   1   3  13       25.49       28.24     11.97 o 
  -3   4  13        9.19        5.70      4.69 o 
  -2   4  13       30.16       34.28      5.14 o 
  -1   4  13       72.78       63.40      8.98 o 
  -1  -5  14       65.17       48.74      6.45 o 
   0  -5  14       14.92       17.40      4.83 o 
   1  -5  14      122.14      126.95      7.66 o 
   2  -5  14      141.02      142.89      8.35 o 
   3  -5  14      117.36      129.71     12.16 o 
  -2  -4  14      113.56      104.21      8.14 o 
  -1  -4  14       95.00       79.14      6.99 o 
   0  -4  14      294.00      291.29     10.90 o 
   1  -4  14        1.54       -2.10      3.15 o 
   2  -4  14       58.20       53.62      7.23 o 
   3  -4  14      177.03      181.04     17.11 o 
  -3  -3  14       98.64       91.56      7.85 o 
  -2  -3  14      117.65      122.26      7.13 o 
  -1  -3  14      100.65       93.07      6.18 o 
   0  -3  14      254.45      259.97     12.47 o 
   1  -3  14      175.94      185.94      7.48 o 
   2  -3  14      118.50      127.53      8.98 o 
   3  -3  14       82.52       95.85     10.66 o 
  -3  -2  14       87.08       81.22      6.21 o 
  -2  -2  14       29.65       25.06      4.16 o 
  -1  -2  14       73.86       71.87      6.14 o 
   0  -2  14        4.67       14.28      3.46 o 
   1  -2  14      228.56      230.17      9.10 o 
   2  -2  14       45.64       53.85      6.32 o 
   3  -2  14        3.93        5.98      7.85 o 
  -4  -1  14       94.95       89.50      6.62 o 
  -3  -1  14       50.67       54.21      5.38 o 
  -2  -1  14       22.60       21.73      3.90 o 
  -1  -1  14      221.31      214.48      8.68 o 
   0  -1  14      268.24      287.15      9.95 o 
   1  -1  14      167.67      161.07      7.14 o 
   2  -1  14       81.55      100.80     13.47 o 
   3  -1  14       34.60       20.20      9.35 o 
  -4   0  14       55.65       62.00      5.89 o 
  -3   0  14       45.36       53.12      6.88 o 
  -2   0  14       30.33       27.84      5.22 o 
  -1   0  14       10.67       11.58      4.00 o 
   0   0  14      103.33      103.12      6.36 o 
   1   0  14        7.56       11.79      5.21 o 
   2   0  14       57.14       62.16      8.44 o 
  -4   1  14        5.23       10.37      4.98 o 
  -3   1  14       91.29       91.27      8.33 o 
  -2   1  14      370.52      392.92     15.64 o 
  -1   1  14       98.44       92.20     11.41 o 
   0   1  14        4.85        5.62      4.54 o 
   1   1  14       19.55       15.84      5.80 o 
   2   1  14       56.34       48.53      7.98 o 
  -4   2  14       21.33       12.93      8.60 o 
  -3   2  14       11.73       10.10      7.29 o 
  -2   2  14      114.76      103.23     12.53 o 
  -1   2  14      169.29      143.07     13.84 o 
   0   2  14       24.43       25.18      6.04 o 
   1   2  14       45.36       48.67      8.23 o 
  -3   3  14       61.26       72.70      8.60 o 
  -2   3  14        1.05        0.37      5.98 o 
  -1   3  14       13.91        7.71      5.34 o 
  -1  -4  15       36.95       35.76      5.82 o 
   0  -4  15       40.50       45.04      5.32 o 
   1  -4  15        3.00       -1.84      3.25 o 
   2  -4  15       17.19        0.41      5.15 o 
  -2  -3  15       73.32       76.98      7.39 o 
  -1  -3  15      150.59      149.37      7.86 o 
   0  -3  15      238.35      249.24     10.20 o 
   1  -3  15      136.91      136.32      7.69 o 
   2  -3  15        6.46        2.01      4.69 o 
  -3  -2  15       45.30       52.32      5.64 o 
  -2  -2  15        1.24       -0.26      3.12 o 
  -1  -2  15       44.18       42.33      4.84 o 
   0  -2  15       74.53       79.89     13.56 o 
   1  -2  15      129.86      124.79      7.08 o 
   2  -2  15       65.07       73.63      9.91 o 
  -3  -1  15       69.01       71.84      6.07 o 
  -2  -1  15       35.13       40.85      8.51 o 
  -1  -1  15      109.06       90.62      7.72 o 
   0  -1  15       75.33       85.16     10.37 o 
   1  -1  15        8.17        2.24      3.91 o 
   2  -1  15       86.85       92.20     13.84 o 
  -3   0  15       10.18        7.76      5.02 o 
  -2   0  15      260.27      271.16     13.01 o 
  -1   0  15      101.53       98.68      7.80 o 
   0   0  15       39.20       40.96      9.16 o 
   1   0  15       32.09       46.01     10.29 o 
  -3   1  15       73.13       67.17      7.64 o 
  -2   1  15      187.71      180.66     15.90 o 
  -1   1  15       13.21       11.97      7.11 o 
   0   1  15       13.10       11.22      7.29 o 
  -2   2  15       60.36       56.48     10.66 o 
  -1   2  15       60.25       50.49      9.91 o 
   0  -3  16      164.19      189.01     11.58 o 
   1  -3  16       51.09       71.54      6.39 o 
  -1  -2  16       24.12       27.83      5.84 o 
   0  -2  16       50.03       52.09      6.92 o 
   1  -2  16      198.90      214.83      9.28 o 
  -2  -1  16       65.80       57.73      7.21 o 
  -1  -1  16       10.73        8.43      7.57 o 
   0  -1  16       38.72       45.91      9.44 o 
   1  -1  16      235.48      277.21     14.68 o 
  -1   0  16       87.74       87.36      7.45 o 
   0   0  16       98.20       88.83     12.72 o 
                                                 
